# Supplementary material for: The microRNA repertoire of Tibetan naked carp Gymnocypris przewalskii: A case study in Schizothoracinae fish on the Tibetan Plateau
Source: PLoS One. 2017 Mar 30;12(3):e0174534. doi: 10.1371/journal.pone.0174534 (PMC5373569; doi:10.1371/journal.pone.0174534)
Supplement: S1 Table — (XLSX) [file pone.0174534.s001.xlsx]

## Sheet: Sheet1
S1 Table. Information of small RNA sequencing.
Sample	Number of raw reads	Number of clean reads
Replicate 1	20501448	17431307
Replicate 2	11638027	8179007
Replicate 3	11596518	8171678
Replicate 4	16301255	13248430
