# Supplementary material for: The microRNA repertoire of Tibetan naked carp Gymnocypris przewalskii: A case study in Schizothoracinae fish on the Tibetan Plateau
Source: PLoS One. 2017 Mar 30;12(3):e0174534. doi: 10.1371/journal.pone.0174534 (PMC5373569; doi:10.1371/journal.pone.0174534)
Supplement: S2 Table — (XLSX) [file pone.0174534.s002.xlsx]

## Sheet: Total
S2 Table. Size distribution of small RNAs in both types of sequences.
Clean reads		Total sequence (15 nt-30 nt)		Unique sequence (15 nt-30 nt)
Length	Count	Length	Count	Length	Count
15	265569	15	265569	15	11031
16	339862	16	339862	16	12497
17	477561	17	477561	17	14649
18	559021	18	559021	18	16307
19	477362	19	477362	19	15693
20	1056080	20	1056080	20	21491
21	5434193	21	5434193	21	42316
22	20233168	22	20233168	22	78978
23	8103567	23	8103567	23	51382
24	1708049	24	1708049	24	30536
25	532472	25	532472	25	26791
26	462043	26	462043	26	30806
27	524613	27	524613	27	33656
28	475386	28	475386	28	30174
29	478636	29	478636	29	24546
30	457605	30	457605	30	19065
31	749734
32	916724
33	785279
34	447428
35	411359
36	351055
37	310817
38	268933
39	505433
40	132798
41	203629
42	152511
43	89510
44	120025
