# Supplementary material for: The microRNA repertoire of Tibetan naked carp Gymnocypris przewalskii: A case study in Schizothoracinae fish on the Tibetan Plateau
Source: PLoS One. 2017 Mar 30;12(3):e0174534. doi: 10.1371/journal.pone.0174534 (PMC5373569; doi:10.1371/journal.pone.0174534)
Supplement: S3 Table — (XLSX) [file pone.0174534.s003.xlsx]

## Sheet: Sheet1
S3 Table. Information of annotated total and unique sequences by Nr and Rfam databases.
Sequence type	Sample ID	tRNA	rRNA	snoRNA	miRNA	intro	others	total
Total sequences	Replicate 1	335610	609009	105832	11853999	16265	288718	13209433
	Replicate 2	130651	155470	39788	6644404	5489	115912	7091714
	Replicate 3	118663	145739	32083	6281289	8555	96156	6682485
	Replicate 4	256231	454932	78561	9521220	17322	240717	10568983
	total	841155	1365150	256264	34300912	47631	741503	37552615
Unique sequences	Replicate 1	14639	24550	9369	82379	2086	28025	161048
	Replicate 2	10586	16845	6258	73564	1417	19391	128061
	Replicate 3	10296	17774	5901	71542	1564	17697	124774
	Replicate 4	13684	26686	8750	71184	2105	28287	150696
	total	49205	85855	30278	298669	7172	93400	564579
