# Supplementary material for: The microRNA repertoire of Tibetan naked carp Gymnocypris przewalskii: A case study in Schizothoracinae fish on the Tibetan Plateau
Source: PLoS One. 2017 Mar 30;12(3):e0174534. doi: 10.1371/journal.pone.0174534 (PMC5373569; doi:10.1371/journal.pone.0174534)
Supplement: S5 Table — (XLSX) [file pone.0174534.s005.xlsx]

## Sheet: Sheet1
S5 Table. Information of novel miRNAs.
>fish-m0001-5p
TGGAGCTAAACTCTGCAGGACT
>fish-m0002-5p
TGCCTTCTGAGCTGATATC
>fish-m0002-3p
CTGGCTCAGTTCAGCAGGAAC
>fish-m0003-3p
CATGGTTGTGCCAAGCACTTTG
>fish-m0004-3p
TCTCCATAAAGTTGGTCAGCAGCA
>fish-m0005-3p
CTCGGCAGGACACCAGCCCTC
>fish-m0006-3p
CTATGGAAGTTAATGGGTACCA
>fish-m0007-5p
TTTGGAATGACATGAGAATGA
>fish-m0008-5p
AACCCTATTAGCAATATTGCACT
>fish-m0009-5p
GCTCTAGACTGCTTACTGCTTATG
>fish-m0010-5p
CAAGTAAGAGACCATGTGCTGA
>fish-m0011-5p
GCTCTAGACTGCTTACTGCTTATG
>fish-m0012-3p
TACTGTGGAAGTCAATGGCTAC
>fish-m0013-3p
TAAATTCACTGTAAACCACGGC
>fish-m0014-5p
TGGAGCTAAACTCTGCAGGACC
>fish-m0015-5p
CAGATCCGGCCGGGGCTGCAGT
>fish-m0015-3p
TGCTGTCTCAGTCAGGTCCGGT
>fish-m0016-5p
TTGTCCAAACGCAATTCTTGTA
>fish-m0017-5p
GTGAATTCTGTGGTGTCCTAGC
>fish-m0018-5p
TGTTCCTGCTGAACTGAGCCAG
>fish-m0019-3p
TCAGGGCTGGAGCTAAACTCTG
>fish-m0020-5p
ACCCCATTGACTTCCATTGTAT
>fish-m0021-3p
TGCTGATCTGAATCAGGTGTGT
>fish-m0022-5p
ACGATTCATTAAGGACTGACGAGA
>fish-m0023-3p
TAACAATCTAAAGCCACGGTCA
>fish-m0024-3p
AGCACATGGTCTCTTACTTGTA
>fish-m0025-3p
TAACAATCTAAAGCCACGGTCA
>fish-m0026-5p
TAGTAGGTTGTATGGTTTCGA
>fish-m0026-3p
GTTAACTGTACAACCTTCTAGC
>fish-m0027-3p
CAAGCTCGATTCTGTGGGTCTC
>fish-m0028-5p
TCTTTGGTTATCTAGCTGTATG
>fish-m0028-3p
TAAAGCTAGATAACCGAAAGT
>fish-m0029-5p
ACGGTACCCATTGACTTCCATA
>fish-m0030-5p
TCTGGAATATCATGGAATTTCT
>fish-m0031-3p
TTTATCGGCCGATAATGATATG
>fish-m0032-5p
TATGGGTGAAAGATCTGGACTGCA
>fish-m0033-5p
TCCCCAGACTCTGAGTGACAGT
>fish-m0033-3p
TGAAGTCGGAGAGCTGGGGTCA
>fish-m0034-3p
TTCAGAACTAGCGGAATTCCAG
>fish-m0035-5p
TAGCCATTGACTTCTGTAGTA
>fish-m0036-5p
CATTATTACTTTTGGTACGCG
>fish-m0037-5p
TAGCCATTGATCTCCATAGT
>fish-m0038-3p
TGGAGCTAAACTCTGCAGGACT
>fish-m0039-3p
TGCGGAGCGCAGATCCCTGCCT
>fish-m0040-5p
GTTAAGACTTGCAGTGATGTT
>fish-m0041-5p
GTAGCCGTTGACTTCCATAGTA
>fish-m0042-5p
TTTGGTTCCTGCCGACAGGGCC
>fish-m0042-3p
TTCTCTGTGCGATGGTTCCATAC
>fish-m0043-5p
TTTCTCGTGATCTCGACATAAC
>fish-m0044-5p
AAACAATTAAGGGACATTTCT
>fish-m0045-5p
AACAATATCCTGATGCTGAAT
>fish-m0046-3p
TAATCTGTTGCTGTGGAGACA
>fish-m0047-5p
CTCGTCCTTCTCCATGCCGGTGG
>fish-m0048-3p
TACTGTGGAAGTCAATGGCTAC
>fish-m0049-5p
TTTCTCGTGATCTCGACATAAC
>fish-m0050-3p
TCTCAGTCTAGTTCTGTAGGCTA
>fish-m0051-5p
ATGACTGTAGCCGACTTCCTCT
>fish-m0052-5p
TGTGTGTGTGTGTGTGCTCAGA
>fish-m0053-5p
AGCCTCTTTACGGTGCTGCCTTG
>fish-m0054-3p
ATGGCTGCTGGTTTGAGCTGGT
>fish-m0055-5p
CTGACGTTCAAGTTCGCAGGGACG
>fish-m0056-3p
CCGGGCCACCCAACAGCTGCTG
>fish-m0057-3p
CTCCACACTGAAGCTGATAAT
>fish-m0058-3p
CTGAGAGTGTAGGATGTTTACA
>fish-m0059-5p
TATGGAAGTCAATGGGTGCTG
>fish-m0060-5p
AGACGGCAGGTGTGAACACTACG
>fish-m0061-3p
CTGCTGGTGTTGGTCCACTGTGT
>fish-m0062-3p
TGACTGCCCACCCCGCAAAGCTG
>fish-m0063-3p
TATGGATGTCAATGGCTGCC
>fish-m0064-5p
TCTCTGTCCACGGTGAAGAAT
>fish-m0065-5p
TGGTGCTTGACGGAACCATGTG
>fish-m0066-5p
ACAGCAGAACAGCAATACTGGA
>fish-m0067-3p
TTTATCGGCCGATAATGATATG
>fish-m0068-3p
AGTCTGTCGTCAGGATTCCATCC
>fish-m0069-5p
TACGTGTGTGTGTGTGTGTCT
>fish-m0070-3p
TCATAGCTCTTTGAATGGTACTG
>fish-m0071-3p
GATCAGCAGCAGACTCAGAT
>fish-m0072-5p
GTAGCTTGTTCAGGTGTGTTTG
>fish-m0073-5p
TTATGACTTTATTTCTCAGAATTG
>fish-m0074-3p
TAATCCTTAAATGGAAGACGTTTG
>fish-m0075-3p
TAGTGCTGTCTACTTTATGAGT
>fish-m0076-3p
CAGACTGTCCTTCCTGTCCTC
>fish-m0077-3p
TCCCCCACCTACAATCCCTGCT
>fish-m0078-3p
ACACGTGGGCTTTGTTAATGTGC
>fish-m0079-5p
AGGTGCTCTAGCGACTGACGCT
>fish-m0080-3p
GTACTATGGATGTCAATGGCT
>fish-m0081-5p
TGAGTGTGTGTGTGTGTGTAGA
>fish-m0082-5p
TGACAGACAGTGTCAGCGAGGTG
>fish-m0082-3p
CTTGGTTGACCTGATCTGTGGTC
>fish-m0083-5p
GCAGCCATTGATTTCCATAGT
>fish-m0084-3p
TGAATGTGAATGGTGACTGAGG
>fish-m0085-5p
TACCTATAGATACAAGCTTGTG
>fish-m0085-3p
CAAGTTCGGATCTACGGGTTTG
>fish-m0086-3p
TGCTCAGGACCAGCTTAAACCA
>fish-m0087-5p
TTGATCACTCGAATTTCATTTTG
>fish-m0088-5p
CAAGGAAGGCTGAGTAAAGGA
>fish-m0089-5p
AATATGTCTGATATTTAGTTG
>fish-m0090-5p
TTGGTTGTATGGTTTTGCAT
>fish-m0090-3p
GTTAACTGTACAACCTTCTAGC
>fish-m0091-3p
TATGGAAGTCAATGGCTACCG
>fish-m0092-5p
TCTTTGGTTATCTAGCTGTATG
>fish-m0092-3p
TAAAGCTAGATAACCGAAAGT
>fish-m0093-3p
TAAACTCAGAATTCTGACTTTGT
>fish-m0094-5p
AAATTAAGTCGTGATCACGAGA
>fish-m0095-5p
CTGCTGGTGTTGGTCCACTGTGT
>fish-m0096-3p
CTCTGCTGTGCTAACTGGACAAT
>fish-m0097-5p
CAAATGTTTGCGTTTGCTGTGCT
>fish-m0098-5p
TTTCCCTCAGGATAGCTGGC
>fish-m0099-5p
ACACACTTCCTTACATTCCATA
>fish-m0099-3p
TGGGGATATAAGGAAGTATGTC
>fish-m0100-5p
CAGCCATTGACTTCCATGGTA
>fish-m0101-3p
CTAAGCAGGACACCGGCCCTCC
>fish-m0102-5p
GCAGGCATCTTTCCAGTCTACA
>fish-m0103-5p
TCTGTTGGTGTGTGGTGTGCTG
>fish-m0104-3p
TTTATCGGCCGATAATGATATG
>fish-m0105-5p
GAACCCATTGACTTCCATAGC
>fish-m0106-5p
GCAGCCATTGATTTCCATAGT
>fish-m0107-3p
TTTATCGGCCGATAATGATATG
>fish-m0108-5p
CAGCCATTGACTTCCATGGTA
>fish-m0109-5p
GTCCCCATTGACTTCCATAGT
>fish-m0110-3p
TACTGTGGAAGTCAATGGCTAC
>fish-m0111-3p
CTGTTTAGATTGTAACTATGC
>fish-m0112-3p
AAATATCTCTTAATTGTTTGGT
>fish-m0113-5p
TAGAAGGAGACAGAGCTCTGGC
>fish-m0114-5p
GCAGCCATTGATTTCCATAGT
>fish-m0115-5p
AGGCCTCGGCTGCAGGTCTGA
>fish-m0115-3p
TTCACCATGCAGCCGAGACCA
>fish-m0116-5p
TTATCAGTTCTCCGTCCAACG
>fish-m0116-3p
CTGGGCTGGAAAAGTGATAAGG
>fish-m0117-5p
TTGTCCTCATGGGGTTCATGACA
>fish-m0118-5p
AGGACACCGGCTCTCCAGGATT
>fish-m0119-5p
GCACCCATTGACTTCCACA
>fish-m0119-3p
TACTATGGAAGTCAATGGGTGT
>fish-m0120-5p
GTAGCCGTTGACTTCCATAGTA
>fish-m0121-3p
AGTCTGTCGTCAGGATTCCATCC
>fish-m0122-3p
AGTCTGTCGTCAGGATTCCATCC
>fish-m0123-5p
TCAGCTGCACATCTAGACGGACT
>fish-m0123-3p
CCTCTCGATGCTGCAGCTCTGC
>fish-m0124-5p
TATGGGTGAAAGATCTGGACTGCA
>fish-m0125-5p
ATTTAAAATGAAGTTAATGGTG
>fish-m0126-3p
TAGAATTGCAAAGAGCATATGC
>fish-m0127-5p
GGCTGCAACACAGGACATGGGAGC
>fish-m0128-5p
GGCTGCAACACAGGACATGGGAGC
>fish-m0129-5p
TGCTAGGGTATTCTGGATGGTTGC
>fish-m0130-5p
TTGTCCAAACGCAATTCTTGT
>fish-m0131-3p
TTGAAGATATCTCTAATTGA
>fish-m0132-3p
GTGGGTGTTGTACTGCTTGTTTG
>fish-m0133-3p
CTATGGAAGTCAATGGGGTCC
>fish-m0134-3p
TAGGAACCTTGGGCACATAGCCGG
>fish-m0135-5p
GTCCCCATTGACTTCCATAGT
>fish-m0136-5p
AAGAGACCGGTTCACTGTGAGA
>fish-m0137-3p
TGGAATTCAATGGCTACTGTCA
>fish-m0138-5p
CTGCTGGTGTTGGTCCACTGTGT
>fish-m0139-3p
CCCCTTCTGTTAGTGTCTCATT
>fish-m0140-3p
CACACAAGTACACACACACACA
>fish-m0141-5p
CGGGAGTGCGCAGACAATGGAGC
>fish-m0142-5p
AGGTGCTCTAGCGACTGACGCT
>fish-m0143-5p
CCAGTAACAGAGATTCCCTGTT
>fish-m0144-5p
TAGCCACTGACTTCTATAGTAT
>fish-m0145-5p
TACAGAACTAGACTGAGAGACCAT
>fish-m0146-3p
CAGTATTGACCGTGCTGCTGGA
>fish-m0147-5p
GTGTCTCTCGCTCTCTCTCT
>fish-m0148-5p
TAGCCATTGACTTCTGTAGTA
>fish-m0149-3p
AGTCTGTCGTCAGGATTCCATCC
>fish-m0150-5p
GCCGACTCGCAGCTCTCTGT
>fish-m0150-3p
GGAGAGAGACCGTGAGTCGGTAG
>fish-m0151-5p
GAGTCTTCTGCTGCTGTAGCCC
>fish-m0152-3p
CTGTGGAAGTCAATGGCTACC
>fish-m0153-3p
TCAAGGTCCGCTGTGAACACGA
>fish-m0154-3p
TGTGGAAGTCAATGGCTACTG
>fish-m0155-3p
TGTGGAAGTCAATGGCTACTG
>fish-m0156-3p
TGTGGAAGTCAATGGCTACTG
>fish-m0157-3p
TGTGGAAGTCAATGGCTACTG
>fish-m0158-3p
TGTGGAAGTCAATGGCTACTG
>fish-m0159-5p
TGCCTGTCTGTGCCTGCTGTAC
>fish-m0159-3p
CACAGCAAGTGTAGACAGGCAG
>fish-m0160-5p
TACCGACTCACGGTCTCTCTCC
>fish-m0160-3p
AGACAGAGAGCTGCGAGTCGGCTGC
>fish-m0161-5p
GCCACCATTGACTTCCATAGT
>fish-m0162-3p
TAGAAGTCAATGGAAACTGA
>fish-m0163-3p
TACTATGGAAGTCAATGGGTGT
>fish-m0164-5p
GTTCCCATTGACTTCCATAGT
>fish-m0165-3p
TTAGGTCTGTCAGTCAAACTCT
>fish-m0166-5p
ATATCATGGAATTTCTGGAAT
>fish-m0167-5p
TACATTCATTGATGTCGTTGGGTT
>fish-m0168-5p
TGGAGTGTGACAATGGTGT
>fish-m0168-3p
AAACGCCATTATCACACTAAA
>fish-m0169-3p
TGTGTCTTGCCGTTGTTTTCTGGA
>fish-m0170-5p
TTTGGTTCCTGCCGACAGGGCC
>fish-m0170-3p
TTCTCTGTGCGATGGTTCCATAC
>fish-m0171-3p
CTGTGGAAGTCAATGGCTACC
>fish-m0172-3p
CTGGCTCAGTTCAGCAGGAAC
>fish-m0173-5p
TCTTTGGTTATCTAGCTGTATG
>fish-m0173-3p
TAAAGCTAGAGAACCGAATGT
>fish-m0174-3p
AGTCTGTCGTCAGGATTCCATCC
>fish-m0175-3p
TGCTGATCTGAATCAGGTGTGT
>fish-m0176-3p
AATCTCAGTTTGTTACCTGTA
>fish-m0177-3p
TATGGAAGTCAATGGCTACCG
>fish-m0178-3p
TATGGATGTCAATGGCTGCC
>fish-m0179-5p
CTGCTGGTGTTGGTCCACTGTGT
>fish-m0180-5p
TGAGAGATTCAGAGACAGACTGA
>fish-m0181-3p
TACTATGGAAGTCAATGGGTGT
>fish-m0182-3p
TTTCCTGGCTGCTTTCTTTGAC
>fish-m0183-3p
CACAGGCGCTGCTGGGGTTCTG
>fish-m0184-3p
CCTGCTCAGAACAAACATGC
>fish-m0185-3p
TATGGAATGTAAAGAAGTATGT
>fish-m0186-5p
CAGTAGCCATTGACTTTTAGTA
>fish-m0187-5p
AGGTGCTCTAGCGACTGACGCT
>fish-m0188-5p
AGGTGCTCTAGCGACTGACGCT
>fish-m0189-5p
GTTAAGACTTGCAGTGATGTT
>fish-m0190-5p
GTTAAGACTTGCAGTGATGTT
>fish-m0191-5p
TCAGTCACCATTCACTTTCATT
>fish-m0192-3p
CCTATCCTGGATTACTTGAACC
>fish-m0193-5p
GCAGCCATTGACTTCCATGGTA
>fish-m0194-3p
AGTCTGTCGTCAGGATTCCATCC
>fish-m0195-5p
TGGTGTGTTCAGAGCTGCTGTT
>fish-m0196-5p
TAGGAACCTTGGGCACATAGCCGG
>fish-m0197-5p
ACTGATTTCCTCTGGTGTTCA
>fish-m0198-3p
AATGAAAGTGAATGGTGACTGA
>fish-m0199-5p
ACTTCACACCACTGAAATCTGA
>fish-m0200-5p
TTCCTGTAGAGACGTATTTGCG
>fish-m0200-3p
CAAATTCGGTTCTACAGGGTAC
>fish-m0201-3p
TGTGGAAGTCAGTGGTTACTG
>fish-m0202-3p
TACTGTGGAAGTCAATGGCTAC
>fish-m0203-5p
TTAAAGAACTCATTCTTCTACA
>fish-m0203-3p
CTGGAAGAATGGAGCTCTGGAG
>fish-m0204-3p
TAGGAACCTTGGGCACATAGCCGG
>fish-m0205-3p
TCTCCATAAAGTTGGTCAGCAGCA
>fish-m0206-3p
CCTATCCTGGATTACTTGAACC
>fish-m0207-3p
TGTGTGTGTGTGTTATGTGTGTGT
>fish-m0208-5p
CCGTGTTCACAGCGGACCTTGA
>fish-m0209-5p
AAATGTAGTAGACTATAAGTAT
>fish-m0210-5p
CTGATGAAGTCACTCTATGACC
>fish-m0211-3p
GTGTCTCTCGCTCTCTCTCTTC
>fish-m0212-3p
GTGTCTCTCGCTCTCTCTCTTC
>fish-m0213-3p
TCTCGTGATCTCGACATAACGA
>fish-m0214-5p
TCTCGTGATCTCGACATAACGA
>fish-m0215-5p
TCTCGTGATCTCGACATAACGA
>fish-m0216-5p
TCTCGTGATCTCGACATAACGA
>fish-m0217-5p
TCTCGTGATCTCGACATAACGA
>fish-m0218-5p
TCTCGTGATCTCGACATAACGA
>fish-m0219-5p
TCTCGTGATCTCGACATAACGA
>fish-m0220-5p
TCTCGTGATCTCGACATAACGA
>fish-m0221-3p
CCTGTTCTTGGTTACTTGCA
>fish-m0222-3p
TGCAATGTAAAGAAGCATGTA
>fish-m0223-3p
ATTTGGGTGCCCTTCTCTCTC
>fish-m0224-5p
TGTCAGTGAACTACGGCTCTGTG
>fish-m0225-3p
CTATGGAAGTGAATGGCTACC
>fish-m0226-5p
ACACCATTGACTTCCATAGTAG
>fish-m0227-3p
GAAGCCCTTACCCCAAAAAGC
>fish-m0228-5p
AGGTGCTCTAGCGACTGACGCT
>fish-m0229-5p
TCTTTGGTTATCTAGCTGTATG
>fish-m0229-3p
TAAAGCTAGATAACCGAAAGT
>fish-m0230-3p
CTGGGGACTATTATCAGGTGCT
>fish-m0231-5p
TATGGGTGAAAGATCTGGACTGCA
>fish-m0232-5p
TCCGTGGTTCTACCCTGTGGTA
>fish-m0233-5p
ACCAGATGATCCAACGGTAGCT
>fish-m0234-5p
AAGCTTTTTGTTTGTGTTATGT
>fish-m0235-5p
GCAGCCATTGACTTCCATGGTA
>fish-m0236-3p
CTGGCTCAGTTCAGCAGGAAC
>fish-m0237-3p
TCTGAGATGATTTGAGCTTTGTG
>fish-m0238-5p
ACTTTACTGTAAGAGCGATGTG
>fish-m0239-5p
TGAGTGTGTGTGTGTGTAGT
>fish-m0240-5p
AAATGTAGTTGACTATAAGTATAC
>fish-m0241-5p
TCTTTATTTGTTTGTGTTGTGA
>fish-m0242-3p
TATGGATGTCAATGGCTGCC
>fish-m0243-3p
CCTATCCTGGATTACTTGAAC
>fish-m0244-5p
TCTGTTGGTGTGTGGTGTGCTG
>fish-m0245-3p
TTGAAGATATCTCTAATTGA
>fish-m0246-3p
TTGAAGATATCTCTAATTGA
>fish-m0247-5p
TTGGAAATCCCTGGCAATGTGAT
>fish-m0248-5p
AACTTAGCCACTGTGAACATA
>fish-m0248-3p
TTCACAGAGTGAGCTAAGTCCTGC
>fish-m0249-5p
CGGTTCCTGCTGAACTGAGCCA
>fish-m0249-3p
TTATCAGCTCAGTAGGCACAGGA
>fish-m0250-3p
TGTGTTTGATTAGGGTTAGAGT
>fish-m0251-5p
AACTTCCAGGACCGTGGCTT
>fish-m0252-5p
TGCTGATCTGAATCAGGTGTGT
>fish-m0253-5p
TCTTTGGTTATCTAGCTGTATG
>fish-m0253-3p
TAAAGCTAGAGAACCGAA
>fish-m0254-5p
AGCGGCCGTCGCTCTCGGTGGA
>fish-m0255-3p
CTGGCTCAGTTCAGCAGGAAC
>fish-m0256-5p
TGTTCCTGCTGAACTGAGCCAG
>fish-m0257-5p
TTGGAAATCCCTGGCAATGTG
>fish-m0258-5p
GGGACCATTGACTTCCATAGT
>fish-m0259-5p
TTTGATAAGGATTGGAGCTGAA
>fish-m0260-3p
TGCTCGCTCGCGTCTCCGGAG
>fish-m0261-5p
AAGTTCTGTGATACACTCAGACT
>fish-m0262-3p
GTACTATGGATGTCAATGGCT
>fish-m0263-5p
CAGCCATTGACTTCCATGGTA
>fish-m0264-3p
TCTGAGCTGAATGTAAATGAAC
>fish-m0265-3p
CGCTGGACGGGGTTTGGGGGGGG
>fish-m0266-5p
ATTCAACGCTGTCGGTGAGTTTG
>fish-m0266-3p
AACCATCGAGTGTTGAGTGT
>fish-m0267-3p
ATGGAAGTCAATGGGACCCA
>fish-m0268-3p
TAAAGGTAATGCTCTTGCTGATGT
>fish-m0269-5p
GCAGCCATTGATTTCCATAGT
>fish-m0270-3p
ATTTACATGTGTGTGTGTGTGT
>fish-m0271-5p
TTGGAAATCCCTGGCAATGTGAT
>fish-m0272-5p
TGTTCCTGCTGAACTGAGCCAG
>fish-m0273-3p
CTGGCTCAGTTCAGCAGGAAC
>fish-m0274-3p
CATAATGCCCCTAAAAATCCTT
>fish-m0275-3p
TTTAGGACAACTTTGATGGTTT
>fish-m0276-3p
TATGGAAGTCAATGGCTACCG
>fish-m0277-5p
TGTGTGTGTGTGTGTCCTGCAGT
>fish-m0278-3p
TGCTGATCTGAATCAGGTGTGT
>fish-m0279-5p
CGGGGTTGTATTGTAACCAAGCT
>fish-m0280-5p
CTGGTAGCCATTGACTTCTGT
>fish-m0281-5p
TACAGAACTAGACTGAGAGACCAT
>fish-m0282-5p
TGTGTGTGTGTGTCTGACTGT
>fish-m0283-3p
GTCAATGGGAACCAAAACTGTT
>fish-m0284-3p
TACTGTGGAAGTCAATGGCTAC
>fish-m0285-5p
ATGGCCCTTTGGTAATTCACTGA
>fish-m0285-3p
TGAATTCTACCAGTGCCATAC
>fish-m0286-5p
TGCGGTCTGGGCTTGCTGTTCCT
>fish-m0287-5p
TACCCCAACTTGATAGCACTTTC
>fish-m0288-5p
TACCCCAACTTGATAGCACTTTC
>fish-m0289-5p
TACCCCAACTTGATAGCACTTTC
>fish-m0290-5p
TACCCCAACTTGATAGCACTTTC
>fish-m0291-3p
TACCCCAACTTGATAGCACTTTC
>fish-m0292-3p
TACCCCAACTTGATAGCACTTTC
>fish-m0293-5p
TACCCCAACTTGATAGCACTTTC
>fish-m0294-3p
TACCCCAACTTGATAGCACTTTC
>fish-m0295-5p
TACCCCAACTTGATAGCACTTTC
>fish-m0296-5p
TACCCCAACTTGATAGCACTTTC
>fish-m0297-5p
TATCAGCCATCCGATTCAAACT
>fish-m0298-5p
TACAGAACTAGACTGAGAGACCAT
>fish-m0299-3p
TTTATCGGCCGATAATGATATG
>fish-m0300-5p
TAACCAATGTGCAGACTACTGT
>fish-m0300-3p
AGGTAGTCTGAACACTGGGCAGG
>fish-m0301-3p
TATGGAAGTCGGTGGTTACAT
>fish-m0302-5p
CGGCTGTGCTAAGGTCTGTT
>fish-m0303-3p
GTTGGCCCCTGTGTCGCTCCTCC
>fish-m0304-3p
TATTGAAGTCAATGGCTACCG
>fish-m0305-3p
TACTGTGGAAGTCAATGGCTAC
>fish-m0306-3p
TCTGACTCGGCTATGCGATTC
>fish-m0307-5p
GGCACCATTGACTTCCATAGT
>fish-m0308-3p
TAGTGCTTTCTACTTTATGGAT
>fish-m0309-3p
ATTTACATGTGTGTGTGTGTGT
>fish-m0310-3p
TATGGAAGTCAATGGCTACCG
>fish-m0311-3p
CAAGTTCGGATCTACGGGTTTG
>fish-m0312-5p
CATGCAGAGCACTCTGGACTCTG
>fish-m0313-3p
TCCATCAGTCACGTGACCTACC
>fish-m0314-5p
TGTATGTGTGTGTGCAGTGTGTG
>fish-m0315-3p
TGCTGACCTGTCTGACTGCAGTGC
>fish-m0316-5p
TCTTTGGTTATCTAGCTGTATG
>fish-m0316-3p
TAAAGCTAGATAACCGAAAGT
>fish-m0317-5p
TTTCTCGTGATCTCGACATAAC
>fish-m0318-5p
TGTGGAAGACTTGTGATT
>fish-m0318-3p
CAACAAATCACGGTCTGCCCTA
>fish-m0319-5p
AGGTGCTCTAGCGACTGACGCT
>fish-m0320-3p
TATAAGTCAATGGGGACCATCA
>fish-m0321-3p
TATAAGTCAATGGGGACCATCA
>fish-m0322-5p
GTTCCCATTGACTTCCATAGT
>fish-m0323-3p
AAATAATGGACGTGTCTCTTT
>fish-m0324-5p
AAGTTCTGTGGTCCACTCTGGCT
>fish-m0325-5p
CTGTTGACTCTCATCTAGTATTG
>fish-m0325-3p
CTCTATTTGACTGTCAGCATGG
>fish-m0326-3p
TATGGATGTCAATGGCTGCC
>fish-m0327-3p
GAAGTTTCTGTAGACATTGATGC
>fish-m0328-3p
TATGGAAGTCAATGGCTACTGT
>fish-m0329-5p
GTAGCCGTTGACTTCCATAGTA
>fish-m0330-3p
TGAATGTGAATGGTGACTGAGG
>fish-m0331-5p
CTCATTTTTGTGACTATGCAACT
>fish-m0332-3p
TAGGACCAGCACATGACCAGC
>fish-m0333-3p
TCTGAGTCAGGTGTGTTTGATT
>fish-m0334-5p
TCTTACCAGGCAAGTTTAGATG
>fish-m0335-3p
TCTGAGCTCTTCTAATGACTTA
>fish-m0336-5p
ACAGTAGCCATTGACTTCCATA
>fish-m0337-5p
AGGTGCTCTAGCGACTGACGCT
>fish-m0338-3p
TGTGTGTGAGAGTGAGAGAGAGA
>fish-m0339-5p
TGTGTGTGTGTGTTATGTGTGTGT
>fish-m0340-5p
TAACTCTGGTGTAATTTGAACGTG
>fish-m0341-5p
TAATACGAGGCTGTGCTGCAAACC
>fish-m0342-3p
TTAAGGATTATGGAGACCACTGTG
>fish-m0343-3p
CCAGTATGGTTTGTGCTGCTCCC
>fish-m0344-5p
TTATCAGTTCTCCGTCCAACG
>fish-m0344-3p
CTGGGCTGGAAAAGTGATAAGG
>fish-m0345-3p
TACTGTGGAAGTCAGTGGCTAC
>fish-m0346-3p
TGAAGATGCTGGATGTGGAGGTCC
>fish-m0347-3p
AGTCTGTCGTCAGGATTCCATCC
>fish-m0348-5p
AATGAGGATTCTGGCAGACTGT
>fish-m0349-5p
TGCTAAGGTGCTCTAAATGGTT
>fish-m0350-3p
GCTATGCCTCCATATTGCCATT
>fish-m0351-3p
GTACTATGGATGTCAATGGCT
>fish-m0352-5p
TCTTTGGTTATCTAGCTGTATG
>fish-m0352-3p
TAAAGCTAGATAACCGAAAGT
>fish-m0353-5p
GTGTCTGTGTCCTTTGTGTCC
>fish-m0354-5p
TCTGAATCTCTTCTCTTTTGTCT
>fish-m0354-3p
AGAAAGGGAGAAGAGAGGAGC
>fish-m0355-5p
ATCACTTTTGTGACTATGCAACT
>fish-m0356-3p
AGGAACAGAATTGAGCACCCT
>fish-m0357-5p
CTCTTCCTCCTTCTCTCCTCA
>fish-m0358-3p
GAAGCCCTTACCCCAAAAAGC
>fish-m0359-5p
CCTGCTCTCTGATGACCGGTGC
>fish-m0360-5p
ATGATGATTATGATTATGATT
>fish-m0361-3p
TACTGTGGAAGTCAATGGCTAC
>fish-m0362-3p
GTACTATGGATGTCAATGGCT
>fish-m0363-3p
TATGGATGTCAATGGCTGCC
>fish-m0364-3p
AAAGTGTTACTGTGGAATGGAT
>fish-m0365-5p
TGTTCCTGCTGAACTGAGCCAG
>fish-m0365-3p
TGTAATCAGCTCAGTAGGCACGG
>fish-m0366-5p
AGGTGCTCTAGCGACTGACGCT
>fish-m0367-3p
AGATGTTGAGGATGAACTTCAG
>fish-m0368-3p
GTACTATGGATGTCAATGGCT
>fish-m0369-5p
ATTAGAGTTGGAGCTGAACTCT
>fish-m0370-5p
TCGCTCGTCTCCGCCGCTGCAC
>fish-m0371-5p
GTCCCCATTGACTTCCATAGT
>fish-m0372-5p
ACACCATTGACTTCCATAGTAG
>fish-m0373-5p
ACACCATTGACTTCCATAGTAG
>fish-m0374-3p
TACTATGGAAGTCAATGGGTGT
>fish-m0375-5p
CATTATTACTTTTGGTACGCG
>fish-m0375-3p
TCGTACCGTGAGTAATAATGC
>fish-m0376-3p
TTTATCGGCCGATAATGATATG
>fish-m0377-5p
CGTGTTCACGGCGGACCTTGA
>fish-m0378-5p
TGCCTACTGAGCTGATTAC
>fish-m0378-3p
CTGGCTCAGTTCAGCAGGAAC
>fish-m0379-5p
TTCATTAGCCTGATAGCCTG
>fish-m0380-3p
TGCATTGTTGGGTCTGGCATATCG
>fish-m0381-5p
CAGACTTGCTTTAGCTGCCTGA
>fish-m0382-3p
AGTCTGTCGTCAGGATTCCATCC
>fish-m0383-5p
GCAGCCATTGATTTCCATAGT
>fish-m0384-3p
GGATCTACACTGACTACTGAG
>fish-m0385-3p
TATGGATGTCAATGGCTGCC
>fish-m0386-5p
TGCGGGCCGGATCTGGGCCA
>fish-m0387-5p
ATCATTTTTGTGACTATGCAACT
>fish-m0387-3p
CTGCAAATCACAAAAATGACA
>fish-m0388-3p
AGTCTGTCGTCAGGATTCCATCC
>fish-m0389-3p
TCAATGACTTGTAGAAGCAAGC
>fish-m0390-3p
ATGTCTATGTTTGGAATGAGC
>fish-m0391-3p
ATGTCTATGTTTGGAATGAGC
>fish-m0392-3p
ATGTCTATGTTTGGAATGAGC
>fish-m0393-3p
ATGAGCCGCTGTCACTCTTGC
>fish-m0394-3p
ATGTCTATGTTTGGAATGAGC
>fish-m0395-5p
AGCACCATTGACTTCCATAG
>fish-m0396-3p
CCTATCCTGGATTACTTGAACC
>fish-m0397-5p
GTAGCCATTGACTTCTGTAGT
>fish-m0398-5p
AGGTGCTCTAGCGACTGACGCT
>fish-m0399-3p
CACGTGAACGGTTTCTCTCCA
>fish-m0400-5p
GTAGCCATTGACTTCTGTAGC
>fish-m0401-3p
TGAGGAGCTTAGACCAAGTCAA
>fish-m0402-5p
TAGTCTGTCTCAGTTTGTTCTG
>fish-m0403-5p
CATACTTCTTTATGTGCCCATA
>fish-m0403-3p
TATGGAATGTAAAGAAGTATGT
