# Supplementary material for: The microRNA repertoire of Tibetan naked carp Gymnocypris przewalskii: A case study in Schizothoracinae fish on the Tibetan Plateau
Source: PLoS One. 2017 Mar 30;12(3):e0174534. doi: 10.1371/journal.pone.0174534 (PMC5373569; doi:10.1371/journal.pone.0174534)
Supplement: S6 Table — (XLSX) [file pone.0174534.s006.xlsx]

## Sheet: Sheet1
S6 Table. Gene family number of conserved microRNAs within 9 species.
Family	Gymnocypris przewalskii	Danio rerio	Oryzias latipes	Tetraodon nigroviridis	Bos taurus	Gallus gallus	Homo sapiens	Pan troglodytes	Rattus norvegicus
let7	10	9	4	6	8	10	8	8	8
miR1	4	1	2	1	1	4	2	1	2
miR10	7	4	2	2	2	3	4	2	4
miR100	5	3	1	1	1	2	2	1	2
miR101	4	2	4	2	1	2	2	1	4
miR103	2	1	1	1	1	1	1	1	1
miR106	2	1	1	1	1	1	1	1	1
miR107	3	3	1	1	1	2	1	1	2
miR122	1	1	1	1	1	1	1	1	1
miR124	6	4	2	1	1	6	2	1	2
miR125	5	5	2	1	2	2	3	1	4
miR126	3	3	2	1	2	2	2	1	2
miR128	2	1	1	1	1	2	1	1	1
miR129	3	3	0	1	1	0	3	1	3
miR130	5	5	1	1	2	4	3	2	3
miR1306	2	1	1	2	1	2	1	0	2
miR132	2	2	1	1	1	0	2	0	2
miR133	5	5	2	1	2	3	3	2	3
miR135	4	4	1	2	1	3	1	1	3
miR137	2	2	1	1	1	2	1	1	2
miR138	3	2	1	1	1	1	2	1	3
miR1388	1	1	1	0	0	0	0	0	0
miR139	2	2	1	0	1	0	1	0	1
miR140	1	1	1	1	0	1	1	1	1
miR141	2	2	1	1	1	1	1	1	1
miR142	2	2	2	2	2	2	2	1	2
miR143	1	1	1	0	1	0	1	1	1
miR144	2	2	0	1	1	1	1	1	1
miR145	2	2	1	0	1	0	2	1	2
miR146	4	2	2	0	2	4	2	2	2
miR148	4	1	1	1	2	1	2	2	4
miR15	4	4	1	2	1	3	2	2	1
miR150	1	1	1	0	1	0	1	1	1
miR152	1	1	1	1	1	0	2	2	2
miR153	4	4	0	2	1	2	2	1	2
miR155	1	1	0	0	1	1	1	1	1
miR16	6	6	1	1	2	2	1	1	1
miR17	3	3	1	1	1	1	1	1	1
miR18	4	4	0	0	2	1	1	0	1
miR181	6	6	6	3	4	6	6	3	6
miR182	2	2	1	1	1	0	2	1	1
miR183	2	2	2	1	1	1	2	1	2
miR184	2	1	2	1	1	2	1	1	1
miR187	2	1	1	1	1	2	1	1	2
miR19	4	4	4	2	2	4	4	2	2
miR190	4	3	3	1	3	3	3	3	4
miR191	1	0	0	0	1	0	1	1	1
miR192	1	1	2	1	1	1	1	1	1
miR193	4	4	1	1	2	4	4	2	4
miR194	1	1	1	1	1	1	1	1	1
miR195	1	1	1	0	1	0	1	1	1
miR196	4	4	1	2	2	2	1	2	3
miR199	4	2	2	1	4	2	2	2	2
miR20	2	2	1	1	2	2	2	2	2
miR200	4	3	2	2	3	4	4	3	4
miR202	1	1	0	0	1	1	1	0	0
miR203	4	4	1	1	0	1	4	1	4
miR204	2	2	1	1	1	1	2	1	1
miR205	2	2	1	1	1	1	1	1	1
miR206	2	2	1	0	1	1	1	1	1
miR21	1	1	1	1	1	1	1	1	1
miR210	2	2	2	1	1	0	1	1	1
miR211	1	1	0	1	1	1	1	1	1
miR212	1	1	0	1	1	0	1	0	1
miR214	2	1	1	1	1	1	2	1	1
miR215	1	1	0	1	1	1	1	1	1
miR216	2	2	0	2	2	2	2	2	2
miR217	1	1	0	1	1	1	1	1	1
miR218	2	2	2	2	1	1	1	1	1
miR2184	1	1	0	0	0	0	0	0	0
miR2187	2	2	0	0	0	0	0	0	0
miR2188	2	2	0	0	0	1	0	0	0
miR2199	2	1	0	1	2	1	2	2	2
miR22	4	4	1	1	2	2	2	1	2
miR221	2	2	1	1	1	2	2	1	2
miR222	2	2	1	1	1	2	2	1	2
miR223	1	1	1	1	1	1	1	1	1
miR23	4	4	2	2	4	2	4	2	4
miR24	4	1	3	1	2	2	2	1	2
miR25	1	2	0	1	1	0	1	1	1
miR26	4	2	1	1	2	1	4	2	2
miR27	6	6	4	4	4	2	2	2	2
miR29	5	2	2	2	3	3	5	3	4
miR2954	1	0	0	0	0	1	0	0	0
miR30	10	10	8	4	8	8	10	8	10
miR301	6	6	4	1	1	4	4	1	4
miR3074	1	0	0	0	0	0	1	0	0
miR31	2	1	1	0	1	2	2	1	2
miR3120	1	0	0	0	0	0	1	0	0
miR32	1	0	0	0	1	1	1	1	1
miR320	1	0	0	0	1	0	1	1	1
miR33	2	1	1	1	1	2	2	1	2
miR338	1	0	1	0	0	0	1	0	1
miR34	4	4	0	0	3	4	4	1	2
miR341	1	0	0	0	0	0	0	0	1
miR3615	1	0	0	0	0	0	1	0	0
miR3618	1	0	0	0	0	0	1	0	0
miR3629	1	0	0	0	0	1	0	0	0
miR363	1	1	0	0	1	0	1	0	1
miR365	1	1	0	0	1	0	1	0	1
miR3691	2	0	0	0	0	0	2	0	1
miR375	1	1	0	1	1	1	1	1	1
miR423	2	0	0	0	2	0	2	1	2
miR4286	1	0	0	0	1	0	1	0	0
miR429	2	2	0	1	1	1	0	0	1
miR430	5	5	1	0	0	0	0	0	0
miR4443	1	0	0	0	0	0	1	0	0
miR4454	1	0	0	0	0	0	1	0	0
miR4497	1	0	0	0	0	0	1	0	0
miR451	1	1	0	0	1	1	1	1	1
miR454	2	2	0	0	1	1	1	1	0
miR455	2	2	2	0	2	2	2	1	2
miR456	1	1	0	0	0	1	0	0	0
miR457	2	2	0	0	0	0	0	0	0
miR458	2	1	1	1	0	2	0	0	1
miR459	2	2	1	0	0	0	0	0	1
miR460	2	2	2	1	0	2	0	0	0
miR462	1	1	0	0	0	0	0	0	0
miR484	1	0	0	0	1	0	1	1	1
miR486	1	0	0	0	1	0	1	1	1
miR489	2	1	0	1	0	2	0	0	0
miR499	2	2	1	0	1	2	1	0	1
miR5100	1	0	0	0	0	0	1	0	0
miR652	1	0	0	0	1	0	1	1	1
miR7	2	2	1	1	1	2	1	1	2
miR7147	1	1	0	0	0	0	0	0	0
miR7149	1	1	0	0	0	0	0	0	0
miR722	1	1	0	0	0	0	0	0	0
miR723	1	1	0	0	0	0	0	0	0
miR724	1	1	0	0	0	0	0	0	0
miR725	1	1	0	0	0	0	0	0	0
miR726	1	1	0	0	0	0	0	0	0
miR727	1	1	0	0	0	0	0	0	0
miR728	1	1	0	0	0	0	0	0	0
miR729	1	1	1	0	0	0	0	0	0
miR730	1	1	0	0	0	1	0	0	0
miR731	1	1	1	0	0	0	0	0	0
miR732	1	1	0	0	0	0	0	0	0
miR733	1	1	0	0	0	0	0	0	0
miR734	1	1	0	0	0	0	0	0	0
miR735	1	1	0	0	0	0	0	0	0
miR736	1	1	0	0	0	0	0	0	0
miR737	1	1	0	0	0	0	0	0	0
miR738	1	1	0	0	0	0	0	0	0
miR7977	1	0	0	0	0	0	1	0	0
miR9	2	2	2	1	1	2	2	1	2
miR92	2	2	2	1	2	1	2	2	2
miR93	2	2	0	0	1	0	1	1	1
miR96	2	2	0	1	1	0	2	1	2
miR98	1	1	0	1	1	0	1	1	1
miR99	3	1	1	1	3	2	2	2	4
