# Supplementary material for: The microRNA repertoire of Tibetan naked carp Gymnocypris przewalskii: A case study in Schizothoracinae fish on the Tibetan Plateau
Source: PLoS One. 2017 Mar 30;12(3):e0174534. doi: 10.1371/journal.pone.0174534 (PMC5373569; doi:10.1371/journal.pone.0174534)
Supplement: S7 Table — (XLSX) [file pone.0174534.s007.xlsx]

## Sheet: Sheet1
S7 Table. Expression of conserved miRNAs in G. przewalskii.
miRNA sequence	Sequence ID	Annotation	Replicate 1	Replicate 2	Replicate 3	Replicate 4	Aveage
TGGAATGTAAAGAAGTATGTAT	22_2_1646719	rno-miR-1b	816055	482466	421499	543557	543824
TACCCTGTAGAACCGAATTTGTG	23_2_602906	oha-miR-10c-5p	636108	360815	345895	536597	452420
AAGCTGCCAGCTGAAGAACTGT	22_4_1128099	ssa-miR-22a-3p	592530	298320	242275	490579	383664
AACCCGTAGATCCGAACTTGTG	22_3_1147505	oha-miR-100-5p	487913	242434	204205	464329	331152
TGGAATGTAAGGAAGTGTGTGG	22_5_810059	oha-miR-206	538776	243873	201238	413526	327278
TACCCTGTAGAACCGAATGTGT	22_7_435204	hhi-miR-10d	444589	250341	224235	349895	304131
TGAGATGAAGCACTGTAGCTC	21_1_813768	oha-miR-143-3p	395196	208602	180033	356332	271427
CCCAGTGTTCAGACTACCTGTTC	23_1_786492	oha-miR-199c-5p	335231	132701	165751	328907	228248
TACCCTGTAGATCCGAATTTGT	22_9_404074	oha-miR-10a-5p	258233	143161	128330	194469	173290
TAGCTTATCAGACTGGTGTTGGC	23_5_297822	ssa-miR-21b-5p	233212	137870	136738	192167	169422
AACATTCAACGCTGTCGGTGAGT	23_7_276049	oha-miR-181a-5p	235440	102842	110462	175407	147669
AACCCGTAGATCCGATCTTGTG	22_10_365152	oha-miR-99a-5p	206517	118379	106001	179486	146559
GTGAAATGTTTAGGACCACTTC	22_11_361714	oha-miR-203-3p	221992	103348	93586	163597	137323
TATGGCACTGGTAGAATTCACT	22_15_237367	oha-miR-183-5p	195857	109172	112534	148378	136536
ACCCTGTAGATCCGGATTTGTG	22_19_202550	ccr-miR-10c	144696	91574	81581	146830	112522
GTGAAATGTTCAGGACCACTTG	22_24_168565	ccr-miR-203b-3p	158899	79606	71422	131321	104721
TACCCTGTAGATCCGGATTTGT	22_13_299182	ssa-miR-10a-5p	146104	90142	75542	101191	99395.3
TTTGGCAATGGTAGAACTCACA	22_30_131323	oha-miR-182-5p	103387	92809	100557	85328	96511.5
TAACACTGTCTGGTAACGATGTT	23_8_198295	oha-miR-200a	141672	65915	70543	106188	91419.3
TAATCTCTGCAGGCAACTGTGA	22_12_303557	ssa-miR-216a-5p	113843	74533	74985	108072	90775.8
TGGAAGACTAGTGATTTTGTTGTT	24_1_225061	oha-miR-7-5p	155015	57173	68647	92446	87374.9
TAATACTGCCTGGTAATGATGAT	23_6_296780	ssa-miR-200a-3p	127493	71992	68633	81224	83970
TTCCCTTTGTCATCCTATGCCT	22_18_210567	oha-miR-204-5p	110805	69361	65034	74935	77628.8
TAACACTGTCTGGTAACGATGC	22_26_146630	dre-miR-141-3p	106599	56180	54617	101079	76276.3
TTCAAGTAATCCAGGATAGGCT	22_14_241262	oha-miR-26-5p	107368	57867	57048	79319	72354.6
ACAGTAGTCTGCACATTGGTTA	22_17_214336	oha-miR-199a-3p	98543	45305	46836	102590	69725.9
TGTAAACATCCCCGACTGGAAGCT	24_2_115151	oha-miR-30d-5p	103335	49932	51587	85017	69085.6
TTCACAGTGGCTAAGTTCTGC	21_4_191802	oha-miR-27b-3p	80176	50516	52303	73032	62465.6
TGTAAACATCCTACACTCTCAGC	23_14_125395	oha-miR-30c-5p	77559	53244	56937	65807	62457.6
TATTGCACTTGTCCCGGCCTGT	22_22_190617	oha-miR-92a	94811	57928	46347	59351	61974
ATGACCTATGAATTGACAGCCA	22_16_221147	efu-miR-192	73164	48113	47461	74698	59447.3
TTGTGCTTGATCTAACCATGTG	22_27_145372	oha-miR-218-5p	64842	59287	53861	58591	59209.7
TCAGTGCATTACAGAACTTTG	21_5_179669	ssa-miR-148a-3p	79096	43165	38903	72225	55836.7
TCGTACCGTGAGTAATAATGCA	22_23_190396	ssa-miR-126-3p	69705	47461	46419	59854	54719
TCACAGTGAACCGGTCTCTTT	21_7_162305	oha-miR-128-3p	108929	26618	27429	79720	54687.1
TAAAGTGCTTATAGTGCAGGTAG	23_11_175111	oha-miR-20a-5p	72289	43182	44621	53962	51974.3
TCCTTCATTCCACCGGAGTCTG	22_28_137288	oha-miR-205a-5p	68808	38286	38901	65166	50920.9
AACATTCATTGCTGTCGGTGGGT	23_17_116734	oha-miR-181b-5p	79807	34750	37631	56869	49453.2
TGTAAACATCCTTGACTGGAAGCT	24_3_107989	oha-miR-30e-5p	71464	34049	31956	47061	43633
ATGACCTATGAATTGACAGCC	21_9_143021	ssa-miR-192a-5p	51421	30071	34100	60465	42888.9
TAATACTGCCTGGTAATGATGA	22_35_102795	tch-miR-200b-3p	46580	34877	37167	46507	40952.2
ACCACAGGGTAGAACCACGGAC	22_63_35182	oha-miR-140-3p	48289	29245	33789	53016	40194
TTTGGCACTAGCACATTTTTGCT	23_16_122435	ssc-miR-96-5p	43227	35477	42489	28734	37861.4
TGGAGTGTGACAATGGTGTTTG	22_36_93629	oha-miR-122-5p	56970	25500	24424	53109	37783
TCCCTGAGACCCTAACTTGTGA	22_44_59400	oha-miR-125b-5p	51957	23543	23024	51394	35491.3
TGGACGGAGAACTGATAAGGGC	22_32_114308	bbe-miR-184-3p	54178	26928	20892	46169	34909.3
TCCCTGAGACCCTTAACCTGTG	22_33_111374	oha-miR-125a-5p	43395	28860	27645	42009	34635.8
ACAGTAGTCTGCACATTGGTT	21_17_59112	oha-miR-199c-3p	50872	21345	23612	45212	33357.3
AATTGCACGGTATCCATCTGTA	22_38_81534	oha-miR-363-3p	35755	21840	22907	31301	27224.2
TTGGTCCCCTTCAACCAGCTGT	22_49_54926	chi-miR-133a-3p	25930	31574	27497	20754	27103.1
TGAGAACTGAATTCCATAGATGG	23_23_68023	ssa-miR-146a-5p	30625	16914	21677	39707	26585.1
CAGTGGTTTTACCCTATGGTAG	22_41_77978	oha-miR-140-5p	35243	20134	22482	31241	26504.4
TACTGCATCAGGAACTGATTGGA	23_24_58842	oha-miR-217-5p	33298	22274	24054	27606	26370.6
TGATATGTTTGATATTCGGTTG	22_43_65033	ssa-miR-190b-5p	32660	19196	21776	25899	24264.5
TGGACGGAGAACTGATAAGGG	21_25_36313	tch-miR-184	35761	17409	15076	33500	24074
CATTGCACTTGTCTCGGTCTGA	22_47_55183	tch-miR-25-3p	29279	20971	19508	27085	23752.9
TGAGGTAGTAGGTTGTATAGTT	22_40_78709	oha-let-7a-5p	42514	16872	16185	23873	23119.8
TAAAGCTAGAGAACCGAAAGTA	22_51_48004	ssa-miR-9a-3-3p	30968	21641	18265	22374	22709.7
TTAAGACTTGCAGTGATGTTTA	22_46_55466	oha-miR-499-5p	32885	16485	15983	25827	21720.4
TGGAATGTAAGGAAGTGTGTGGT	23_21_69542	chi-miR-206	33444	15142	13823	20417	19453.2
TTCAGTCATTGTTTCTAGTAGT	22_61_35856	ccr-miR-725	21203	16946	19661	14797	18246.6
TATGGCTTTTTATTCCTATCTGA	23_25_54217	ssa-miR-135a-5p	21165	16727	18978	15081	18034.9
AGCAGCATTGTACAGGGCTATGA	23_26_45807	oha-miR-103b-3p	23695	12120	13678	21509	17095.2
CAAAGTGCTTACAGTGCAGGTAG	23_27_36544	oha-miR-17-5p	20705	15304	15915	17101	17090.7
AGCTACATTGTCTGCTGGGTTTC	23_31_34039	oha-miR-221-3p	23414	13804	14387	16699	16572.8
TGAGGTAGTAGTTTGTATAGTT	22_48_55167	ssa-let-7g-5p	28835	12411	12311	16167	16362.9
TGGCTCAGTTCAGCAGGAACAG	22_68_32196	oha-miR-24-3p	17805	12992	13190	20119	15811.2
CAGGCTGGTTAGATGGTTGTCT	22_86_24535	oha-miR-456	26564	11513	10356	19028	15795.7
AACATTCATTGCTGTCGGTGGGTT	24_8_37078	efu-miR-181e	24061	12163	12522	14669	15150.2
CTTTCAGTCGGATGTTTGCAGC	22_84_25324	oha-miR-30a-3p	20401	15605	11467	14611	15135.3
CATCTTACCGGATAGTGCTGGA	22_50_54457	cfa-miR-200a	22749	13920	9048	16042	14670.2
TTTGGTCCCCTTCAACCAGCTG	22_59_36483	oha-miR-133a-3p	7201	21154	17406	7883	14580.8
CTTTTTGCGGTCTGGGCTTGC	21_20_46845	oha-miR-129a-5p	20564	11569	11233	16901	14506.2
TGAGGTAGTAGTTTGTGCTGTT	22_54_43671	oha-let-7i-5p	24589	10279	11019	15079	14343.3
AACCCGTAGATCCGAACTTG	20_4_39355	oha-miR-99b-5p	20512	11631	9069	18289	14179.8
AGCTACATCTGGCTACTGGGTCTC	24_9_31296	oha-miR-222a-3p	23886	10548	10324	14967	14052
TAAAGCTAGAGAACCGAATGTA	22_52_47024	ssa-miR-9b-3p	17028	12489	11503	13794	13469.9
TAGCAGCACGTAAATATTGGAG	22_57_39968	chi-miR-16a-5p	17999	10302	10411	14863	12943.5
ACTCTTTCCCTGTTGCACTACT	22_75_28100	chi-miR-130b-5p	23930	6737	6930	16943	12407.8
TAAAGCTAGATAACCGAAAGTA	22_97_21648	efu-miR-9-3p	16138	10442	10489	12737	12161.5
TGTGCAAATCCATGCAAAACTG	22_67_32620	oha-miR-19b-3p	8806	12589	15010	9555	12103.4
GGATTCCTGGAAATACTGTTCT	22_64_34745	oha-miR-145-3p	26073	11805	5657	6971	11400.9
ACAGCAGGCACAGACAGGCAG	21_63_9337	efu-miR-214	11785	10002	10200	10935	10739.7
TAGCTTATCAGACTGGTGTTGA	22_65_33586	ssa-miR-21a-5p	13418	8619	9738	9699	10193.1
ACCATCGACCGTTGACTGTACC	22_69_31511	ssa-miR-181a-2-3p	19204	11898	4715	7914	10149.6
TATTGCACTCGTCCCGGCCTCC	22_81_26279	efu-miR-92b	13648	9021	8653	9729	10017.8
TACAGTACTGTGATAACTGAAG	22_90_23518	oha-miR-101b-3p	11002	7332	8118	14103	9969.32
ATAGCTCTTTGAATGGTACTGC	22_79_26669	oha-miR-458-3p	10769	9839	9475	9413	9918.75
TAATACTGTCTGGTAATGCCGT	22_77_27313	oha-miR-429-3p	12961	9251	8668	9392	9884.13
TTTGGTCCCCTTCAACCAGCT	21_42_13496	oha-miR-133b-3p	5713	14114	11798	4738	9819.5
AACCCGTAGATCCGAACTTGTGT	23_28_36109	prd-miR-100-5p	15205	6637	6778	12453	9698.35
TTAAAGGGAATTTGCGACTGTT	22_111_17389	ssa-miR-724-5p	15219	6773	7739	9337	9280.26
TGAGGTAGTTGGTTGTATGGTT	22_73_28803	ssa-let-7d-5p	15008	7797	7168	8479	9146.75
CAAAGTGCTCACAGTGCAGGTAG	23_45_19206	chi-miR-20b	10536	8312	8511	9239	9103.81
TAATACTGCCTGGTAATGATGC	22_78_27059	ipu-miR-200c	10523	7485	8129	10625	9085.82
TGGAATGTAAGGAAGTGTGTGA	22_66_33468	ssc-miR-206	14386	8937	8555	5220	8997.85
TAGCAGCACATCAATATTGGCA	22_80_26323	ipu-miR-457b	6200	10660	10610	6343	8949.53
ACCGTGGCTTTAGATTGTTACT	22_72_30333	oha-miR-132-5p	13952	7406	6534	9006	8780.65
TCCCTGAGACCCTAACTCGTGA	22_94_22194	ipu-miR-125c	13395	5545	5186	13237	8765.56
AGCTGGTAAAATGGAACCAAA	21_47_12213	oha-miR-133a-2-5p	14731	8833	5883	7384	8725.6
AGGACTTAGCTCACTCTGTGAACA	24_11_27631	dre-miR-27a-5p	15605	9253	4634	7569	8655.99
TTCAAGTAATCCAGGATAGGTT	22_82_26271	ssa-miR-26b-5p	9527	7781	8848	8043	8589.11
GTCCAGTTTTCCCAGGAATCCCT	23_38_22709	oha-miR-145-5p	8507	8404	9923	6341	8505.18
TAGCAGCACATCATGGTTTGTA	22_85_25148	ipu-miR-15b	6054	10316	9310	6418	8440.85
AACCCGTAGATCCGATCTTGTGA	23_35_28417	ipu-miR-99b	9541	6182	6563	9891	7878.73
TGGAAGACTTGTGATTTTGTTGTT	24_10_30939	cgr-miR-7b	16635	4309	4642	9324	7868.36
ATCACATTGCCAGGGATTTCCA	22_108_18333	oha-miR-23a-3p	8966	7053	7192	8430	7863.7
TTTGGTCCCTTTCAACCAGCTCT	23_69_11257	ipu-miR-133c	5944	10426	9173	4134	7854.72
CACATTCATTGCTGTCGGTGGGT	23_42_20801	ipu-miR-181c	13087	5500	5818	8816	7819.89
TGAGAACTGAATTCCAAGGGTG	22_105_18996	ipu-miR-146b	11667	4195	4567	12464	7697.94
TGAGGTAGTAGATTGAATAGTT	22_89_24148	oha-let-7e-5p	11441	6819	6030	6695	7452.32
TAAGGTGCATCTTGTGTAGTTAG	23_68_11384	ccr-miR-18c	10752	6435	5803	7733	7403.72
TATGGCTTTCTATTCCTATGTG	22_107_18409	ssa-miR-135b-5p	5742	7870	7925	5689	7086.24
CCTGTCAGTTCTGTAGGCCACTG	23_40_21287	ola-miR-192-3p	10490	6447	3933	7916	6824.48
CTCTGACGATGTTGCACTACT	21_48_11646	dre-miR-301c-5p	14376	4405	2700	7883	6542.7
TAGTGCAATATTGCTTATAGGGT	23_46_18527	chi-miR-454-3p	6039	6394	7485	5274	6483.58
TCAGTGCATGACAGAACTTTG	21_67_9068	ipu-miR-152	6877	6393	6280	5919	6413.98
TAGGTAGTTTCATGTTGTTGGG	22_144_10374	oha-miR-196b-5p	8055	6312	5541	5726	6322.86
TGTAACAGCAACTCCATGTGGA	22_106_18420	oha-miR-194-5p	5292	5185	6609	7207	6207.3
ATGGCACTGGTAGAATTCACTGT	23_56_14955	hhi-miR-183	10064	4935	5244	5699	6189.59
ATCACATTGCCAGGGATTACCAC	23_86_8165	oha-miR-23b-3p	7133	5321	5347	6051	5898.23
CCAGTGGAGCTGCTGTTGCGTG	22_91_23413	ssa-miR-194c-3p	12008	3523	1964	7831	5633.31
ACAGTAGTCCGCACATTGGTTA	22_187_6909	dre-miR-199-3-3p	6693	4856	4664	6077	5483.07
TGAGGTAGTAGGTTGTATGGTT	22_113_15664	oha-let-7c-5p	10519	4095	3400	5771	5477.13
TCGTGTCTTGTGTTGCAGCCAG	22_166_8495	ipu-miR-187	8699	2997	3082	8286	5357.38
TGGAATGTAAAGAAGTATGTGT	22_109_18119	odi-miR-1c	7621	4985	5361	3391	5247.11
ACTCTAACTTTAGCAACTTTCT	22_112_16222	dre-miR-430b-5p	10162	3523	3534	5293	5177.59
AGAATTGTGCCTGGACATCTGT	22_117_14218	ipu-miR-219a	10152	3836	2671	4779	4871.39
TGGAAGACTTGTGATTTTGTTGT	23_61_13402	ipu-miR-7b	9286	2640	3110	6081	4832.78
AGTTCTTCACTGGCAAGCTTTA	22_165_8520	ssa-miR-22a-5p	7624	3823	3091	4933	4588.7
TAGCAGCATGTAAATATTGGAG	22_127_12913	dre-miR-16c-5p	5964	3539	3917	5068	4504.27
CTCGTACCGTGAGTAATAATGC	22_131_11978	efu-miR-126	4781	3797	4385	5007	4498.66
TAGCAGCATGTAAATATTGGA	21_43_13464	ccr-miR-16c	6080	3941	3532	4826	4460.1
CGTGTTCACAGCGGACCTTGAT	22_137_11568	oha-miR-124-5p	8675	3928	2185	4254	4357.74
TGTAACAGCAACTCCATGTGGAA	23_57_14814	tch-miR-194-5p	4587	4119	4342	4037	4306.3
TCTACAGTGCATGTGTCTCCAGT	23_53_15485	ssa-miR-139-5p	6014	3307	3233	4876	4188.34
TCCCTGAGACCCTTAACCTGTGA	23_52_15567	ssa-miR-125b-5p	6059	2839	2839	5789	4163.47
TAAGTGCTTTTTGTTTGGGTAG	22_136_11683	ssa-miR-430c-3p	5808	3954	3342	3466	4026.06
GTACAGTACTATGATAACTGAA	22_163_8570	ssa-miR-101b-3p	5092	3152	3081	4962	3955.2
TACAGTAGTCTGCACATTGGTTA	23_54_15451	efu-miR-199	6073	2596	2747	5320	3954.6
CAAGCTCGTGTCTATAGGTATG	22_138_11008	dre-miR-100-2-3p	6856	3272	1971	4713	3895.7
TTGCATAGTCACAAAAATGAGC	22_135_11775	ipu-miR-153b	4123	2719	3854	4575	3807.39
AAGCCCTTACCCCAAAAAGCAT	22_140_10778	oha-miR-129b-3p	3425	4069	4257	2727	3741.87
TTCACTACTAGCAGAACTCGGT	22_192_6722	ccr-miR-726	5321	2822	2919	4430	3722.66
TAATCTCAGCTGGCAACTGTGA	22_143_10585	oha-miR-216-5p	5175	2588	2798	4735	3667.21
TTCACAGTGGTTAAGTTCTGC	21_60_9647	ccr-miR-27c-3p	4267	3349	3282	3862	3660.1
ATCCCACCGCTGCCACCA	18_10_7603	cgr-miR-1260	6526	3179	1763	4345	3656.98
TATAGGGATGGAAGCCATGCA	21_56_10020	ssa-miR-135a-3p	4961	3247	2996	3523	3582.69
TGTAAACATCCTACACTCAGCT	22_142_10702	oha-miR-30b-5p	2964	3942	4196	2365	3517.49
TGCTCAGTAGTCAGTGTAGATCC	23_59_13800	dre-miR-222a-5p	5699	3423	2206	3268	3455.59
TAGGTAGTTTCAAGTTGTTGGGC	23_138_4051	ssa-miR-196b-5p	4613	3335	2861	2927	3359.24
TGTGCAAACCCATGCAAAACTG	22_171_8043	ccr-miR-19d	2188	3793	4194	2373	3339.48
ATGACCTATGAATTGAC	17_14_4542	chi-miR-215-5p	3904	2575	2428	4617	3295.24
TCTTTGGTTACCTAGCTGTATG	22_177_7780	xtr-miR-9b-5p	5565	1924	1807	4179	3105.32
TAATACTGCCTGGTAATGATGAC	23_71_11067	efu-miR-200b	5137	3078	3282	1094	3064.3
TTGTGCTTGATCTAACCATGCA	22_141_10768	tni-miR-218b	3435	3202	2769	2816	3057.81
CTGAGATGAAGCACTGTAGCTC	22_158_8982	efu-miR-143	3513	1892	2480	4538	3029.82
TGCTCAGTAGTCAGTGTAGATC	22_180_7656	ssa-miR-222b-5p	4579	2816	2070	2915	2957.8
AGGCAGTGTAGTTAGTTGATTAC	23_75_9842	dre-miR-34c-5p	4289	2190	2206	3609	2940.37
AGCAGCATTGTACAGGGCTATCA	23_90_7720	oha-miR-107-3p	3315	2291	2337	3282	2757.95
TGTGTTCACAGTGGACCTTGAT	22_205_6317	dre-miR-124-4-5p	4513	2232	1822	2875	2694.14
TGCCTGTCTACACTTGCTGTGC	22_217_6014	chi-miR-214-5p	4200	1951	1555	3305	2580.91
TATGTGCCCTTGGACTACATTG	22_230_5594	ipu-miR-455b	3454	1931	2055	3148	2560.51
TCTCCCAATCCTTGTACCAGTGT	23_112_5234	ipu-miR-150	2349	2382	2818	2409	2550.1
TTCACAGTGGCTAAGTTCTTC	21_105_4633	ipu-miR-27d	3751	1796	1920	3137	2530.21
TGAGGTAGTTGTTTGTACAGTT	22_175_7946	hhi-let-7j	4124	1945	1892	2689	2520.7
GCTTTGACGATGTTGCACTACT	22_183_7490	ssa-miR-301b-5p	5628	1854	982	2625	2462.63
TGAGATGAAGCACTGTAGCTCG	22_186_7040	tch-miR-143-3p	3349	1999	1950	2855	2457.34
TCAGTGCATTACAGAACTTT	20_31_4335	ssa-miR-148b-3p	3829	1868	1920	2671	2451.08
AAAAGTGCTGTTTGTGCAGGTAG	23_156_3490	ssa-miR-93a-5p	2750	2003	2628	2335	2436.75
ACGACCTATGAATTGACAGCC	21_269_1057	tch-miR-192-5p	1731	2680	2863	1956	2429.01
TGTGCCCTTGGACTACATCGTG	22_330_3104	oha-miR-455-5p	3707	1629	1675	3237	2423.4
TTTGTTCGTTCGGCTCGCGTTA	22_239_5356	oha-miR-375-3p	2183	2898	2627	1578	2405.4
TAAGGCACGCGGTGAATGCCA	21_142_3036	oha-miR-124-3p	3066	1763	2070	2923	2394.34
TATTGCACTTGTCCCGGCCTGC	22_150_9661	spu-miR-92b-3p	4868	2187	2035	922	2335.53
AAGTTCTGTGATACACTCCGACT	23_103_6413	cgr-miR-152-5p	4400	1553	1303	2543	2240.14
TCTTTGGTTATCTAGCTGTGTG	22_264_4399	emu-miR-9	3312	1753	1988	2198	2233.28
CTTTCAGTTGGATGTTTGCTGC	22_247_5054	ipu-miR-30d	3645	2226	1543	1874	2209
AGACATCAATTAAATCTGTGC	21_82_7087	dre-miR-723-3p	2917	1465	1908	2751	2191.56
TAGCAGCACATAAATACTGGAG	22_206_6249	ccr-miR-457b	2756	1735	1823	2604	2177.35
TTTGTTCGTTCGGCTCGCGTGA	22_232_5519	efu-miR-375	2000	2681	2289	1404	2164.37
AGCCACTGACTAACGCACATTG	22_211_6165	aca-miR-210-5p	2648	1822	1654	2679	2148.62
AAAGTGCTATCAAGTTAGGGT	21_195_1696	dre-miR-430b-3p	2897	2285	1834	1618	2121.61
AGCTACATCTGGCTACTGGGTCTCT	25_5_7417	cgr-miR-222-3p	3574	1330	1580	2450	2094.45
TGAGGTAGTAGATTGTATAGTT	22_189_6857	oha-let-7f-5p	3335	1686	1799	1878	2081.89
TCGTACCGTGAGTAATAGTGCA	22_278_3883	dre-miR-126b-3p	2656	1744	1740	2379	2081.74
AGTGGTTCTCAACAGTTCAACA	22_188_6908	ipu-miR-203b	2871	1874	1513	2311	2069.5
TGTGCAAATTTATGCAAAACTG	22_399_2359	oha-miR-19a-3p	2079	1640	2215	2110	2032.45
TAGTGCAATATTGCTTATAGGGTC	24_31_4748	ssa-miR-454-3p	1919	2166	2182	1594	2017.3
AAGGTCCAACCTCACATGTCCT	22_235_5434	ssa-miR-2188-5p	2038	2309	1887	1713	2016.1
TTCACAGTGGCTAAGTTCAGT	21_85_6506	ssa-miR-27c-3p	3047	1574	1379	2275	1965.36
ACCTTGGCTCTAGACTGCTTACT	23_134_4174	oha-miR-212-5p	3366	1290	1284	2465	1958.08
GCTGTGTGAGGTTAGACCTATC	22_233_5499	dre-miR-2188-3p	4339	1319	715	2188	1894.22
AGCAGCATTGTACAGGGCTTTCA	23_141_3985	dre-miR-107b	2843	1396	1331	2352	1882.74
TCTTTGGTTATCTGGCTGTATG	22_261_4484	asu-miR-79-5p	2544	1570	1570	1922	1848.81
CAGGACTTAACTCACTTGTGAGCA	24_37_3981	ccr-miR-27c-5p	2433	1984	1213	1950	1842.25
TAAATGCTGCAGAATCGTACCG	22_240_5340	ccr-miR-734	2242	1472	1598	1968	1787.58
TAGTGCAATATTGCTAATAGGGT	23_207_2159	dre-miR-454a	1487	1697	2345	1238	1772.31
GACCCGTAGATCCGAACTTGTG	22_209_6224	api-miR-100	2672	1340	1150	2291	1765.62
ACGGGTTAGGTTCTTGGGAGCT	22_197_6650	dre-miR-125b-1-3p	4107	1177	673	1863	1720.98
AACAATATCCTGGTGCTGCCTGAGT	25_6_5821	ssa-miR-338a-3-5p	3467	1517	1015	1488	1719.1
TGTGCAAATCCATGCAAAACTCG	23_117_4860	dre-miR-19c-3p	2292	1210	1527	1859	1673.74
AGGTTGGGATTGGTAGCAATGCT	23_107_5918	dre-miR-92a-5p	4170	1346	630	1423	1659.61
TGGAATGTAAAGAAGTATGCAT	22_404_2316	str-miR-1-3p	2382	1624	1342	1256	1602.73
CCGGGAGTGGGATGTTTGCGCT	22_250_4883	ssa-miR-30a-3p	2921	1332	889	1584	1554.44
ACCTGGCATACAATGTAGATTTCTGT	26_6_5340	cgr-miR-221-5p	2895	1261	1099	1297	1525.2
TGCAGTCCATGGGCATATACAC	22_357_2778	efu-miR-455	1395	1351	1617	1598	1519.56
TGGAATGTAAAGAAGTGTGTAT	22_316_3396	cgr-miR-1	2213	1339	1204	1467	1500.65
ACCATCGACCGTTGAGTGTGCC	22_332_3025	ssa-miR-181a-4-3p	2910	1360	798	1359	1477.45
TAATGCCCCTAAAAATCCTTAT	22_450_1995	oha-miR-365a-3p	1265	1646	1786	945	1473.79
GGTGCAGTGCTGCATCTCTGG	21_118_3815	oha-miR-143-5p	2015	1178	1013	1741	1427.38
TGGAATGTAAAGAAGTACGTAT	22_300_3628	pma-miR-1a-3p	1574	1516	1305	1184	1400.34
AGCTGGTGTTGTGAATCAGGCCG	23_145_3886	oha-miR-138-5p	1402	1319	1357	1418	1387.23
TCCAATATTGCTCGTGCTGCTG	22_403_2321	dre-miR-16c-3p	2254	811	847	1984	1373.31
AAGCTGCCAGCTGAAGAGCTGT	22_333_3025	ssa-miR-22b-3p	1967	1082	979	1697	1370.48
CGACAACAGTCTGTAGGCTGT	21_110_4122	ssa-miR-21b-3p	2801	1333	658	1191	1366.22
AAGCCCTTACCCCAAAAAGTAT	22_260_4498	ssa-miR-129-3-3p	1270	1513	1446	1043	1355.27
GTACAGTACTGTGATAACTGAA	22_323_3219	oha-miR-101a-3p	1296	819	1148	2050	1315.76
CCTGTCAGTTCTGTAGGCCACT	22_358_2777	ssa-miR-192b-5p	1892	1024	972	1580	1310.19
TGGTTCTAGACTTGCCAACTA	21_163_2374	oha-miR-182-3p	2279	767	593	1775	1235.58
AAGCTGCCAGATGAAGAACTGT	22_377_2550	oha-miR-22a	2635	354	308	2352	1233.42
TTTGGCAATGGTAGAACTCACACC	24_34_4192	cgr-miR-182	1640	1144	1653	398	1223.76
CAGATTCGGTTTTAGGGGAGT	21_115_3894	dre-miR-10d-3p	2265	933	776	1241	1207.1
TACCCTGTAGACCCGAATTTGT	22_519_1585	gsa-miR-10b-5p	1743	1012	906	1330	1199.18
TAATACTGCCTGGTAATGATGGT	23_151_3643	pma-miR-200b-3p	2119	958	1141	754	1183.33
AAACCGTTACCATTACTGAGTT	22_479_1801	oha-miR-451-??	1236	1150	1150	1099	1168.23
TTGCATAGTCACAAAAATGATC	22_321_3307	ssa-miR-153a-3p	1107	1078	1249	1080	1151.18
TAAGGTGCATCTAGTGCAGATAG	23_228_1903	oha-miR-18a-5p	1306	1145	1062	1060	1142.38
GTTCACAGTGGCTAAGTTCTGC	22_304_3595	efu-miR-27b	1586	816	999	1314	1140.97
CTGTGCGTGTGACAGCGGCTAA	22_684_1097	oha-miR-210-3p	1285	992	1083	1143	1122.07
ACCTGGCATACAATGTAGATTTC	23_285_1393	efu-miR-221	1816	937	842	1117	1119.21
TGGAATGTAAAGAAGTATGTAG	22_339_2934	prd-miR-1-3p	1664	1045	1120	579	1078.45
TACAGCAGGCACAGACAGGCAGA	23_220_1971	ssa-miR-214-3p	1169	888	948	1326	1074.7
TTATTGCTTAAGAATACGCGTAG	23_221_1969	ipu-miR-137	1235	918	991	1079	1048.16
TAACAGTCTACAGCCATGGTCG	22_345_2891	efu-miR-132	1197	929	966	991	1015.4
CAATGTTCCTGCAGTGCAATA	21_141_3060	ssa-miR-33b-3p	1410	1158	567	852	960.13
CAAATTCGTGTCTTGGGGAAT	21_200_1660	dre-miR-10a-3p	1502	757	688	1030	943.79
TACTACTGCCTGGTAATGATGC	22_1044_630	bbe-miR-200a-5p	630	1090	1113	612	914.24
TCGTGTCTTGTGTTGCAGCC	20_48_2648	chi-miR-187	1870	571	383	1226	909.137
TCACAGTGAACCGGTCTCTTTTT	23_170_3042	efu-miR-128b	1848	327	390	1470	897.703
ACGGGTTAGGTTCTTGGGAGC	21_199_1677	oan-miR-125-3p	1992	876	391	700	891.61
CAGTGCAATAGTATTGTCATTGCA	24_74_1667	dre-miR-301b-3p	1359	536	627	1156	867.667
TAACGGAACCCATAATGCAGCTG	23_185_2716	ssa-miR-462a-5p	1172	537	699	1185	864.305
TTGTGCTTGATCTAACCATGC	21_144_2959	ipu-miR-218b	960	958	883	574	854.555
TGTCAGTTTGTCAAATACCCCA	22_386_2448	chi-miR-223-3p	796	1003	824	674	844.282
TAGCAGCACGTAAATATTGGAGT	23_175_2891	pma-miR-16-5p	1140	760	713	841	842.463
TTGGTCCCCTTCAACCAGCTGC	22_368_2652	xtr-miR-133c	1002	1055	949	291	841.124
ACAGGAACCTGAAACTGCCTGA	22_611_1286	ssa-miR-196b-3p	1339	529	546	1130	830.672
TTTTGCAGAAACGTTTCAGATT	22_448_2004	dre-miR-722	695	935	1058	448	824.923
CCCAGTGTTCGGACTACCTGTTC	23_179_2833	oha-miR-199a-5p	1174	524	631	1122	824.545
TCTACAGTGCATGTGTCTCCAG	22_564_1421	oha-miR-139-5p	1075	654	674	966	819.256
CAGTGCAATATTAAAAGGGCA	21_206_1557	oha-miR-130a-3p	1128	707	639	901	816.949
TGGAAGACTAGTGATTTTGTTGTTT	25_12_2944	efu-miR-7b	1529	447	650	800	793.135
ATATAGGGATGGAAGCCATGCA	22_423_2163	dre-miR-135b-3p	1243	720	541	810	788.396
TGCTCAGTAGTCAGTGTAGATCCT	24_67_1834	efu-miR-222	1343	857	500	602	781.535
TTTTGTCCCCTTCAACCAGCTG	22_885_772	mml-miR-133a	217	1297	1078	163	779.773
TGGCAAGATGTTGGCATAGCTG	22_414_2244	bbe-miR-31-5p	1148	619	562	867	763.405
TTGCATAGTCACAAAAGTGATC	22_462_1914	oha-miR-153-3p	766	650	817	722	748.596
TAGCAGCACGTAAATATTGG	20_51_2273	oha-miR-16b-5p	954	695	590	803	743.751
CAGGGAATCTCTGTTACTGGGG	22_665_1145	ssa-miR-459-3p	1095	517	459	1019	730.137
TAATACTGCCTGGTAATGCCAT	22_421_2167	dre-miR-429b	821	751	693	621	723.829
CGACAACAAGAAACTGCCTTGA	22_382_2505	ssa-miR-196a-4-3p	1090	614	462	841	714.357
GCCCTTTTTCTGTTGTACTACT	22_349_2864	dre-miR-130c-5p	2022	415	252	633	707.018
TAGCAGCACGTAAATATTGGCG	22_516_1598	efu-miR-16	562	782	809	518	697.803
TACAGCAGGCACAGACAGGC	20_74_1347	chi-miR-214-3p	819	584	558	837	686.807
CGTGTTCACGGCGGACCTTGAT	22_451_1986	dre-miR-124-6-5p	1541	539	276	712	683.732
AACTGGCCCGCAAAGTCCCGCT	22_454_1969	ssa-miR-193-3p	707	761	728	455	677.02
TTCACAGTGGCTAAGTTCCG	20_79_1239	oha-miR-27a-3p	890	537	492	829	663.616
TGAGAACTGAATTCCATAGATGGT	24_57_2397	ola-miR-146a-5p	977	377	508	850	643.8
TATTGCACTTGTCCCGGCTTGT	22_443_2038	bfl-miR-92c	444	732	785	455	640.026
CGGGGCCGTGTCACTGTATGAGA	23_427_845	dre-miR-128-5p	1030	589	337	767	639.863
CAGTGCAATAATGAAAGGGCA	21_320_864	oha-miR-130d	735	659	556	594	633.481
ACCAAGTGAATGGTGACTGAGT	22_929_725	ccr-miR-2192	1128	401	333	868	627.307
AGCTGGTGTTGTGAATCAGGCCGT	24_61_2082	efu-miR-138a	524	626	740	473	614.577
ATCACATTGCCAGGGATTTCCAA	23_244_1696	efu-miR-23a	900	593	499	542	613.63
TGAGGTAGTAGGTTGTATAGTTT	23_211_2142	prd-let-7-5p	1043	453	486	584	605.471
TACCCTGTAGAATCGAATTTGTG	23_753_430	oha-miR-10b-5p	902	494	436	701	605.06
CACCCTGTAGAACCGAATTTGT	22_489_1739	ssa-miR-10d-5p	510	752	644	385	596.542
GTTGAGGCGAGTTGAAGACTAA	22_912_747	ssa-miR-727-3p	816	451	424	746	584.904
CTTTCAGTCGGATGTTTGCAGCT	23_459_791	efu-miR-30a	974	710	339	410	578.031
TTCACAGTGGTTAAGTTCTG	20_78_1268	ssa-miR-27d-3p	722	498	517	569	567.439
ACAGGTGAGGTCCTCAGGAACA	22_767_930	ola-miR-125a-3p	884	640	321	531	566.141
TACAGTACTATGATAACTGAAG	22_470_1847	tni-miR-101b	583	456	485	710	555.323
CACCCTGTAGATCCGAATTTGT	22_468_1858	tur-miR-10-5p	561	630	579	401	554.74
ACATGCTTCCTTATATGCCCATA	23_386_947	dre-miR-206-5p	614	763	448	364	552.058
TGATTGTCCAAACGCAATTCTTG	23_262_1550	oha-miR-219-5p	755	437	399	676	545.377
CTGTACAACCTTCTAGCTTTCC	22_827_842	oha-let-7c-3-3p	1412	450	203	428	544.031
GAAGCCCTTACCCCAAAAAGTA	22_1147_557	oha-miR-129a-3p	457	629	596	398	540.623
CCCAGCGTTCAGACTACCTGTTC	23_232_1812	oha-miR-199b-5p	770	335	415	706	531.431
ACTGCAGTGGAGGCACTTCTAGC	23_257_1610	ssa-miR-17-3-3p	839	446	334	618	528.484
TGGAATGTAAAGAAGTATGGAT	22_715_1016	hme-miR-1a	621	468	439	489	497.422
CATCTTACCTGGCAGTGCTTGA	22_709_1024	dre-miR-141-5p	756	397	299	650	496.856
TGTAGTGTTTCCTACTTTATGG	22_841_817	oha-miR-142-3p	558	440	437	555	493.787
CAGTGCAATAGTATTGTCATAGC	23_307_1292	ssa-miR-301a-3p	654	357	430	583	491.906
TGGCAGTGTCTTAGCTGGTTGT	22_831_839	oha-miR-34a-5p	486	451	473	478	476.633
TGCTAGGAATCGTGGCTGAGAT	22_509_1619	dre-miR-725-5p	993	386	249	463	474.649
GTTTTTTTAGGTTTTGATTTTT	22_858_807	ipu-miR-737	499	501	536	259	459.405
CCTGCATTGTACACACTGTGC	21_322_857	ssa-miR-460-5p	517	337	365	654	459.102
ATGGGTATGATACGACCTGGGT	22_533_1538	dre-miR-729	725	316	352	535	456.962
ATTCCTGGAAATACTGTTCTT	21_193_1705	chi-miR-145-3p	741	416	341	421	456.953
CCCAGTGTTCAGACTACCTGTCC	23_258_1594	mdo-miR-199b-3-5p	647	303	410	526	455.321
GTACAGTACTATGATAACTGA	21_240_1305	ccr-miR-101b	635	369	306	582	453.187
TAATACTGCCTGGTAATGGTGAT	23_351_1065	cin-miR-200-3p	645	352	398	456	448.087
TGAGAACTGAATTCCAAGGGTA	22_1240_508	ssa-miR-146d-5p	675	320	340	543	447.473
TAAAGTGCTTATAGTGCAGGTAGT	24_80_1554	efu-miR-20	646	402	451	326	447.268
TGATATGTTTGATATATTAGGTTG	24_97_1225	ssa-miR-190a-5p	337	385	597	363	442.175
TGAGGTAGTAAGTTGTGTTGTT	22_613_1276	ssa-let-7h-5p	721	326	332	448	431.722
CAGGTGAGGTCCTTGGGAACA	21_342_799	ssa-miR-125b-2-3p	672	451	276	381	424.746
ACGGCTGGTCCGAAGGCGGTGG	22_863_803	dre-miR-735-5p	835	243	172	634	423.915
AGAGTATTTGACAGACTGTGGT	22_1354_458	ipu-miR-223	781	346	249	446	421.722
ATCAAGCTAGATAACCGAAAGT	22_1299_483	mml-miR-9-3-3p	325	539	462	256	415.684
CCTATTCGGGATGACTTGGTTC	22_590_1338	ssa-miR-26d-3p	365	629	309	253	399.97
ACAGTAGTCTGCACATTGGGT	21_370_708	cin-miR-199-3p	726	255	315	339	380.738
GGCTGCAACACAGGACATGG	20_104_845	ola-miR-187	696	266	168	529	379.081
TTTGGTCCCCTTCAACCAGCC	21_302_919	lva-miR-133-3p	240	543	505	102	377.707
CATCTTACAAGGCAGTTTTGGA	22_668_1135	ssa-miR-200a-1-5p	653	371	213	319	364.112
AGGGCTTAGCTGATTGGTGAACA	23_545_652	oha-miR-27b-5p	512	413	265	306	364.061
ACGGGTTGGGTTCTCGGGAGCT	22_881_777	ssa-miR-125a-3p	688	317	197	376	363.909
CGTTCTTCACTGGCTAGCTTTA	22_592_1328	dre-miR-22b-5p	474	270	233	503	354.836
CTCGCCGGACAATGAATGAGA	21_401_652	dre-miR-181c-3p	599	353	195	345	350.204
ACGGGTATTCTTGGGTGGATAATA	24_95_1273	mml-miR-137-5p	494	466	254	210	349.119
TTAAGGCACGCGGTGAATGCCA	22_1088_593	efu-miR-124	413	263	316	405	344.027
TGAGGTAGTAGGTTGTGTGGTT	22_1016_648	oha-let-7b-5p	661	259	194	381	343.009
AACAATATCCTGATGCTGAATGAGT	25_56_600	ssa-miR-338a-5p	521	254	289	348	338.329
TGCCTACTGAGCTGATTACAGT	22_895_763	ssa-miR-24b-5p	537	243	223	431	337.724
AGGCAGTGTAGTTAGTTGATT	21_244_1288	oha-miR-34c-5p	562	252	216	411	337.654
ACCCGTAGATCCGAACTTGTGG	22_930_722	tca-miR-100-5p	510	236	245	423	335.859
GTTGAGGCGAGTTGAAGACTTA	22_916_744	ccr-miR-727-3p	468	271	264	382	334.271
TCAGTAACAAGGATTCATCCTGTT	24_145_703	ssa-miR-459-5p	467	250	259	374	324.654
TAAAGCTAGAGAACCGAATGTAT	23_349_1069	ssa-miR-9a-1-3p	509	247	267	332	323.504
TAAGTGCTATTTGTTGGAGTAG	22_692_1076	hhi-miR-430a	395	364	238	305	320.885
GCAGTCCATGGGCATATACACC	22_1351_459	oha-miR-455-3p	227	316	367	316	320.345
AAGTGCTTCTCTTTGGGGTAG	21_403_648	dre-miR-430c-3p	396	336	256	292	315.569
CAATTATGTGTAGTGCCAATAT	22_763_932	dre-miR-96-3p	658	334	173	200	313.174
CTCACTGAACAATGAATGCTA	21_480_541	cgr-miR-181b-3p	653	302	149	263	311.098
TGACATCATATGTACGGCTGCT	22_982_671	ssa-miR-489-3p	595	171	175	399	304.918
TACAGTATAGATGATGTACT	20_91_1029	oha-miR-144-3p	482	217	219	371	304.816
TAGCAGCACAGAATGGTTTGT	21_349_772	ssa-miR-15d-5p	453	235	228	353	303.202
TCCAGTATTGCTGTTCTGCTGT	22_888_767	dre-miR-457b-3p	517	191	220	359	301.04
TCAGTGCACTACAGAACTTTGT	22_972_683	tch-miR-148a-3p	438	271	159	401	300.975
TAGCAGCACAGAATGGTTTGTG	22_736_975	dre-miR-15a-5p	406	228	266	336	300.582
ACGGGTCAGGAGCTTGGGAGAC	22_836_828	dre-miR-125c-3p	653	327	120	211	296.523
ATTGCTTAAGAATACGCGTAG	21_468_555	chi-miR-137	304	272	296	299	295.323
ATACCCTGTAGAACCGAATTTGT	23_505_710	mdo-miR-10b-5p	471	222	219	319	291.645
TCAGTCTTCAATTCCTCCCAGC	22_847_813	ssa-miR-727-5p	333	313	263	254	290.861
TACCCTGTAGATCCGAGTTTGT	22_987_669	sme-miR-10b-5p	409	260	260	264	290.799
CCCTTCATTCCACCGGAGTCTG	22_870_792	pma-miR-205b	243	322	300	255	289.232
TGATTGTCCAAACGCAATTCTCG	23_471_778	tch-miR-219-5p	420	192	212	376	285.824
TCTTTGGTTATCTAGCTGAATG	22_1063_615	ssa-miR-9b-5p	329	240	271	308	285.112
AAACCATCGACCGTTGACTGT	21_944_224	ssa-miR-181a-5-3p	520	228	144	345	285.031
AGACATCAGAAAAATCTGTGCT	22_1222_516	ssa-miR-723-3p	490	166	206	349	282.415
CGGGGCCGAGGCGCTGTCTGAGA	23_831_382	ssa-miR-128-3-5p	405	306	214	237	282.256
ACATACTTCCTTATATCCCCATA	23_566_616	pol-miR-206-5p	390	276	190	259	269.011
TGAGATGAAGCACTGTAACTC	21_351_758	pma-miR-143-3p	310	250	195	329	266.083
AACGCCATTATCACACTAAATA	22_1117_576	ssa-miR-122-2-3p	286	333	233	193	264.064
AACCCGTAGATTCGAACTTGTG	22_842_817	pma-miR-100b	352	181	192	371	263.264
TTTGGCACTAGCACATTTTTGT	22_967_688	isc-miR-96	254	253	375	103	257.996
TACCCTGTAGATCCGGACTTGT	22_1588_373	bbe-miR-10c-5p	341	245	235	202	251.697
CTCACTGATCAATGAATGCAAA	22_761_934	dre-miR-181b-3p	474	255	125	228	250.194
CAAATACGTCTCTACAGGAAT	21_495_514	dre-miR-10b-2-3p	403	236	170	241	249.404
TAGCTTATCAGACTGATGTTGGC	23_1152_250	oha-miR-21-5p	424	167	145	328	246.979
TGGAAGACTGGTGATTTTGTTGTT	24_148_666	asu-miR-7-5p	421	149	206	246	240.367
TTGGTCCCCTTCAACCAGCTGTA	23_587_592	efu-miR-133-3p	178	249	269	202	234.574
TATGGCACTTGTCCCGGCCTGC	22_2595_179	aae-miR-92b-3p	260	322	269	49	232.529
ATGGCACTGGTAGAATTCACTGA	23_705_464	bbe-miR-183-5p	332	228	192	189	228.78
TGAATTACCAAAGGGCCATAAA	22_2143_239	mdo-miR-183-3p	220	295	224	151	228.639
CTCACTGATCAATGAATGCAA	21_719_317	chi-miR-181b-3p	397	195	148	234	228.208
CTGGGAGAGGGATGTTTACTCT	22_940_713	chi-miR-30c-3p	411	223	133	209	227.869
TCCAGCATCAGTGATTTTGTTGC	23_607_564	oha-miR-338-3p	314	146	169	314	225.642
TGGACGGAGGACTGATAAGGGC	22_1263_497	pma-miR-184	311	184	148	297	225.209
AAAGTGCTATCAAGTTGGAGTA	22_1075_608	ssa-miR-430b-3p	350	203	182	199	224.214
ACTGATTTCCTCTGGTGCTTAGA	23_457_795	ssa-miR-29b-2-5p	354	177	139	276	222.929
TAATACTGCCTGGTAATGCCA	21_671_346	ipu-miR-429b	173	213	301	156	222.26
TATGGCTTTTTATTCCTATGTG	22_1198_530	oha-miR-135-5p	229	195	234	211	219.629
TATTGCACTTGTCCCGGCCTGTG	23_671_501	efu-miR-92a	267	219	198	200	219.281
CGTTCTTCACTGGCTAGCTTT	21_347_775	ssa-miR-22b-5p	432	147	102	261	213.091
AGGTGTGGGATGTTGTGCATTGTT	24_277_345	dre-miR-92b-5p	426	136	130	235	211.294
TGTAAACATCCTCGACTGGAAGCT	24_211_454	oha-miR-30a-5p	354	139	146	255	209.246
TATTGCACTCGTCCCGGCCTGT	22_947_699	tur-miR-92-3p	294	209	166	188	208.369
CATTATTACTTTTGGTACGCGC	22_2424_199	chi-miR-126-5p	160	270	242	112	207.068
TCCTCATTGTGCATGCTGTGTG	22_1014_649	ssa-miR-730a-5p	273	188	169	216	206.453
TAGGTAGTTTCATGTTGTTGGGA	23_539_661	tch-miR-196a-5p	214	198	221	180	206.252
TGTAAACATCCCTGACTGGAAGCT	24_225_420	pma-miR-30b	315	153	150	237	203.179
TAAGGTGCATTTAGTGCAGATA	22_1210_522	ccr-miR-18b	253	166	186	215	201.73
ACTGCAGTGTGAGCACTTGAA	21_873_249	ssa-miR-20a-2-3p	287	181	155	211	201.384
TAAGGCACGCGGTGAATGC	19_116_328	oha-miR-124-4-3p	335	164	173	171	200.926
ACCCTATCAGTATTGCCTCTGCT	23_651_517	tgu-miR-454-5p	469	124	89	225	200.334
CCGGCTCGAAGGACCA	16_57_602	ipu-miR-7550	313	167	61	318	198.836
AATGACACGTTTTCTCCCGGATCG	24_343_266	dre-miR-731	208	146	188	254	198.219
AGCTACATCTGATTACTGGGTCA	23_543_658	gga-miR-222b-3p	243	187	151	213	194.547
TATGGCACTGGAAGAATTCACT	22_1336_468	tur-miR-263a-5p	267	162	154	216	193.378
ATCTATGGGCTCAGTTCTTCTG	22_1584_374	ssa-miR-146a-3p	242	178	152	217	193.107
TAATACTGTCTGGTAACGATGC	22_1937_282	sme-miR-8a-3p	228	165	183	199	192.206
CCCCTGAGACCCTAACTTGTGA	22_1765_321	ame-miR-125	174	208	193	174	191.855
AGCAGCATTGTACAGGGCTATGAA	24_182_523	efu-miR-103b	316	147	140	200	189.558
GCGACCCATCCTTGGTTTCTG	21_522_475	ssa-miR-551-3p	182	205	160	204	189.464
TCCTGTACTGAGCTGCCCCGAG	22_1786_317	rno-miR-486	575	11	10	331	188.334
AGTGGTTCTTAACAGTTCAACA	22_1322_473	oha-miR-203-5p	189	192	161	203	187.091
TAACACTGTCTGGTAATGATGTT	23_1295_213	bbe-miR-200c-3p	274	142	153	203	185.485
CTACAGTATAGATGATGTACT	21_359_737	ipu-miR-144	227	153	136	245	185.22
AAGCTGCCAGCTGTAGAACTGT	22_1213_520	mmu-miR-3966	247	158	137	222	184.889
TGGACGGAGAACTGATAGGGGC	22_1801_314	cte-miR-184b	258	138	114	258	182.783
CAGATTCGATCCTAGGGGAGT	21_612_399	ssa-miR-10b-3-3p	288	147	111	221	180.706
TTTGCAGAAACGTTTCAGATTT	22_1585_374	ssa-miR-722-3p	213	180	181	143	179.563
GCCCTTTTTCTGTTGTACTAC	21_598_408	tgu-miR-130a-5p	464	121	67	173	179.127
AATTGCACGGTATCCATCTGC	21_551_448	chi-miR-363-3p	277	166	194	88	177.583
AACCCTGTAGATCCGAATTTGT	22_1298_483	lva-miR-10-5p	154	200	209	114	176.439
CAGTTATCATGGTACCGGTGCTGT	24_235_403	ssa-miR-101b-5p	300	140	125	181	175.471
AGGAGTTGTGGATGGACATCACG	23_938_325	ssa-miR-219c-2-3p	260	124	120	225	173.016
TGTAAACATCCTACACTCTCGGC	23_843_377	tni-miR-30c	228	153	154	169	172.511
TAGCACCATTTGAAATCGGTTA	22_1211_521	oha-miR-29a-3p	171	118	165	233	171.507
ACATACTTCTTTATATGCCCATA	23_1010_296	oha-miR-1b-5p	125	232	182	103	169.306
TATTGCACCTGTCCCGGCCTGT	22_1241_508	cin-miR-92d-3p	259	171	139	120	166.513
CCCAGTGTTTAGACTACCTGTTC	23_586_594	cgr-miR-199b	248	102	117	232	165.44
AGCTACATTGTCTGCTGGGTTC	22_1105_582	pma-miR-221	413	110	137	75	164.916
TGAGGTAGTAGGTTGTATGGTTT	23_633_537	efu-let-7c	330	110	102	179	164.656
ACAGTATTCTGCACATTGGTTA	22_2018_267	ppy-miR-199b-3p	240	108	118	224	164.09
CAAAGTGCTTATAGTGCAGGTAG	23_636_535	pma-miR-20a-5p	122	172	224	95	162.899
CTTTTTGCGGTCTGGGCCTGC	21_1537_115	oha-miR-129b-5p	234	109	152	178	162.689
GTAAATGCTGCAGAATCGTACCG	23_823_387	dre-miR-734	202	124	145	185	160.804
ACCATCGAGTGTTGAGTGTACC	22_1475_408	oha-miR-181a-2-3p	212	157	132	153	160.091
TATTGCACTTGTCTCGGCCTGT	22_1866_298	pmi-miR-92a-3p	247	127	125	167	159.02
GGGTTCCTGGCGTGCTGATTT	21_609_400	ssa-miR-23b-5p	353	104	70	186	158.787
TTAATGCTAATCGTGATAGGGGT	23_732_444	tch-miR-155-5p	213	224	122	77	157.643
CTCACTGAACAATGAATGCAA	21_420_614	rno-miR-181b-1-3p	260	170	66	177	157.591
TGTGAATCCTGCACTGGAAGA	21_505_501	dre-miR-7149-5p	214	204	101	125	157.308
AACCCGTAAATCCGAACTTGTG	22_1504_399	dya-miR-100	143	174	156	140	156.997
TTTGGTCCCCTTCAACCAGCTC	22_2022_266	pma-miR-133b-3p	121	191	182	98	155.783
TGATTTCCAATAATTGAGACAGT	23_944_322	ipu-miR-3618	258	137	120	133	153.975
TTCAAGTAACCCAGGATAGGCT	22_1347_462	tch-miR-26a-2-5p	200	145	150	127	153.845
CATGGGTATGATACGACCTGGG	22_1988_271	ccr-miR-729	221	82	126	198	149.538
CTATACAACTTACTGTCTTTCC	22_2309_212	ssa-let-7a-3-3p	306	120	72	155	148.09
CCTTATCACTTTTCCAGCCCAGC	23_1165_248	mdo-miR-184-5p	188	178	130	95	147.069
AGCTTCTTTACAGTGTTGTCTTG	23_790_404	dre-miR-107a-5p	163	160	128	135	146.66
TATTGCACTTGTCCCGGTCTGT	22_2160_236	csa-miR-92b	192	114	135	153	145.321
TAGCTTATCAGACTGATGTTGAC	23_777_411	chi-miR-21-5p	179	131	78	213	144.716
TAGGCAGTGTTGTTAGCTGATT	22_1189_536	dre-miR-34b	228	103	110	166	143.969
ACAGGTTAAGCTCTTGGGACCT	22_1886_293	dre-miR-125b-3-3p	270	145	94	105	143.478
TGGAATGTTAAGAAGTATGTAT	22_1605_368	oha-miR-1d-3p	215	118	110	155	143.24
TGACTGTGTGTGTGTGTGTGT	21_1688_101	mmu-miR-466i-5p	210	71	108	213	142.537
AGGCGGAGACTTGGGCAGTTGCT	23_740_441	chi-miR-25-5p	284	116	76	135	139.45
CCTATTCTTGATTACTTGTTTC	22_1518_394	ssa-miR-26a-4-3p	143	163	125	120	139.395
CAAATTCGTATCTAGGGGAGT	21_610_399	dre-miR-10c-3p	198	116	106	155	138.427
TTGTGCTTGATCTAACCATGCG	22_1357_456	pma-miR-218b	187	123	130	121	137.651
TGGGTCTTTGCGGGCAAGCTGA	22_1429_424	dre-miR-193a-5p	255	83	80	178	136.682
TAGTGCAATATTGCTTATAGGGTT	24_237_402	ggo-miR-454	166	132	158	85	136.43
TGGAAGACTAGTGATTTTGTTGTG	24_193_496	ola-miR-7	275	90	138	74	134.929
TGGAATGTAATGAAGTATGTAT	22_1609_367	sko-miR-1-3p	168	139	125	106	133.62
TTTGGCACTGGTAGAATTCACT	22_2391_203	lgi-miR-182	122	150	146	95	132.449
CAGTGCAATGTTAAAAGGGCA	21_1662_103	oha-miR-130b-3p	174	103	112	154	132.126
TGCCTTCTGAGCTGATATCAGT	22_2003_269	oha-miR-24-1-5p	211	97	106	128	128.785
ATCACATTGCCAGGGATTACCACC	24_205_459	ssa-miR-23b-3p	172	116	140	88	128.102
CGGGTGGATGATTCTGCAATTTT	23_911_338	dre-miR-363-5p	229	95	91	133	127.958
TAATACTGTCTGGTAATGATGAT	23_1076_274	bbe-miR-200b-5p	196	96	117	121	127.565
ACTGCCCTAAGTGCTCCTTCTG	22_2259_219	oha-miR-18a-3p	198	94	87	157	126.787
ACCCTATCAGTATTGCCTCTGC	22_2028_264	ssa-miR-454-5p	277	65	56	161	123.892
GCTGGTCAAATGGAACCAAGTC	22_1494_402	dre-miR-133b-5p	247	130	52	106	122.366
TGGGGAGGCTGCGCTGTTGGAAT	23_889_349	dre-miR-139-3p	237	138	67	82	121.686
GTCATTTTTGTGGTTTGCAGCT	22_2245_222	dre-miR-153b-5p	159	90	148	91	121.662
TAGCACCATTTGAAATCAGTGTT	23_1360_196	oha-miR-29b-3p	144	101	111	135	121.328
TTCAAGTAATCCAGGATAGGCTG	23_915_336	efu-miR-26c	140	89	99	161	119.819
TGAGGTAGTAGTTTGTACAGTT	22_2671_171	oha-let-7g-5p	249	70	76	132	119.518
CTCACTGAACAATGAATGCA	20_201_384	tgu-miR-181b-1-3p	203	111	63	132	118.949
TGAAATGTTTAGGACCACTCC	21_939_225	ssa-miR-203b-3p	228	99	86	98	118.851
TTGGTCCCCTTCAACCGGCTGT	22_3190_131	oan-miR-133c	101	143	133	73	117.37
TCTTTGGTTATCTAGCTGTATGAG	24_389_223	efu-miR-9-5p	171	99	96	116	116.257
CATCTTACGAGGCAGCATTGGA	22_1430_424	ssa-miR-200a-2-5p	263	118	44	93	116.154
AACCCGTAGATCCGATCTTGTGG	23_1064_277	efu-miR-99a	162	86	110	110	113.877
AGTGGTTCTCAACAGTTCAACAG	23_887_350	pol-miR-203-5p	137	101	86	128	110.624
TATGGCACTGGGAGAATTCACT	22_1962_276	hme-miR-263b	96	138	119	70	109.994
TCGTACCGTGAGTAATAACGCA	22_1712_336	pma-miR-126	103	117	109	101	109.72
AGGACTGTCCAACCTGAGCATG	22_1623_361	chi-miR-1388-5p	152	90	53	167	109.395
TGTAAACACCCTACACTCTCAGC	23_890_349	chi-miR-30f-5p	134	110	85	114	108.926
TTTACAGGCTATTCTAATCTAT	22_3084_137	ssa-miR-2187-3p	126	81	101	133	108.895
GATTTCAGTGGTGTGAAGTGTA	22_1562_378	dre-miR-205-3p	117	150	96	64	108.499
TTGGTCCCCTCCAACCAGCTGT	22_2088_251	hco-miR-133	103	124	93	96	105.516
TCTTTGGTTTTCTAGCTGTATG	22_1661_348	hme-miR-9b	174	71	77	121	104.179
TCACAGTGAACCGGTCTCTTTC	22_1433_422	efu-miR-128a	296	49	68	69	104.084
TTTCGGTTATCTAGCTTTATGA	22_4427_82	oha-miR-9-2-5p	152	76	74	126	101.989
TGAGGTAGTAGGTTGTATAGTA	22_1506_398	hme-let-7	205	77	98	54	101.591
TTGACCTATGAATTGACAGCC	21_919_230	pma-miR-192-5p	74	99	129	84	101.579
TTTGGTCCCCTCCAACCAGCTGT	23_1635_152	ppc-miR-133-3p	54	130	129	58	100.494
TGACGTCATTAGCGACCCGACC	22_2333_210	ipu-miR-7553	142	63	78	129	98.5143
CCCAGTGTTCTGACTACCTGTTC	23_949_320	pma-miR-199b-5p	128	66	96	105	96.6443
TCCATAAAGTAGAAAGCACTA	21_1237_154	ola-miR-142	130	57	73	143	96.546
TATTGCACTTGTCCCAGCCTGT	22_1895_292	oan-miR-92b	118	94	76	102	95.8577
TTAATTAGTATAGCCTGTTTTA	22_4423_82	ipu-miR-2187	104	75	110	89	95.4066
TCAGTGCATGACAGAACTT	19_446_78	tch-miR-152	115	95	88	75	92.7734
GCTCTGACTTCATTGCACTACT	22_2650_173	oha-miR-301a-5p	195	81	47	83	92.1652
TATTGCACTTGTCCCGGCCTA	21_705_328	lva-miR-92a-3p	135	115	90	29	91.4059
CACAACACGAAACTGTCTTAAT	22_3165_133	ssa-miR-196a-2-3p	103	66	79	116	89.619
TTGTGCTTGATCTAACCATGTGGTTG	26_257_115	efu-miR-218a	105	83	81	91	89.326
AACATCACTTTAAGTCTGTGCT	22_2611_177	oha-miR-499-3p	150	70	60	100	89.2684
GCTATTTCACAACACCAGGGT	21_1144_170	ssa-miR-138-3p	137	76	78	78	88.9101
AAAAGTGCTTACAGTGCAGGTAG	23_1503_171	chi-miR-106a-5p	21	132	138	18	88.2974
GCCCCTTTTATATTGTACTACT	22_1939_281	ssa-miR-130b-2-5p	129	68	76	91	87.7716
CGCTGAGATTAGGAGCACTCCC	22_3225_129	ipu-miR-7558a	132	60	58	120	87.498
CAGTGCAATAGTATTGTCAAAGC	23_1252_225	oha-miR-301a-3p	112	70	81	93	87.3715
GCAGGGACAGCAAAGGGAGGC	21_923_228	ssa-miR-204-3p	168	91	44	75	87.3449
TACAGTGCTTATAGTGCAGGTAGA	24_688_113	xtr-miR-106	53	116	104	50	86.6467
TAAAGCTGGAGAACCGAATGTA	22_3449_117	mdo-miR-9b-3p	101	82	76	88	86.0537
AATGACACGTTTTCTCCCGGAT	22_1940_281	ssa-miR-731-5p	118	51	54	136	85.1241
CTGTACAACCTCCTAGCTTTC	21_1122_174	tgu-let-7a-2-3p	225	87	23	55	84.9049
TGATATGTTTGATATATTAGGTT	23_1434_182	oha-miR-190a-5p	77	72	117	57	84.1795
ACGGGTATTCTTGGGTGGATAAT	23_1594_156	cgr-miR-137-5p	103	80	83	69	83.3964
CTGTGCAAATCCATGCAAAACTGT	24_698_111	efu-miR-19	103	53	88	91	82.6584
TTCAAGTAATTCAGGATAGGCT	22_2277_217	tch-miR-26b-5p	153	45	54	106	82.3204
CCTGGCTGGCTCGCCA	16_118_296	oan-miR-1386	130	35	49	129	79.4637
TAAAGTGCTCATAGTGCAGGTAG	23_1237_228	mdo-miR-20b-5p	94	65	81	78	79.1282
TTCAAGTAATCTAGGATAGGCT	22_2172_234	ssa-miR-26d-5p	116	70	62	73	77.3152
CTACAGTATAGATGATGTACTAT	23_1139_253	pol-miR-144-3p	117	63	51	90	76.2278
TTGTGCTTGATCTAACCATGTGG	23_1377_192	efu-miR-218b	87	67	70	81	75.7695
ACCTGGCATACAATGTAGATT	21_868_251	chi-miR-221-5p	149	63	49	66	75.4289
TTCCCTTTGTTATCCTATGCCT	22_2361_207	tni-miR-204b	112	64	73	59	74.9234
TCAGTGCATCACAGAACTTTG	21_1007_205	oha-miR-148b	114	49	54	97	74.3698
GTGAAATGTTTAGGACCACTGC	22_3771_103	pma-miR-203a-3p	145	47	52	77	73.8007
TCTCCCAATCCTTGTACCAGT	21_1645_105	ssa-miR-150-5p	70	73	79	63	72.8812
CCTGTTCTTGGTTACTTGCACT	22_2200_229	tgu-miR-26-3p	102	76	66	49	71.9457
CCTATTCATGATTACTTGCACT	22_2155_237	dre-miR-26a-2-3p	122	81	38	60	70.8737
ATCTCAGGTTCGTCAGCCCATG	22_2100_249	ssa-miR-1338-3p	90	43	50	112	70.8338
TAAGGCACGCGGTGAATGCCAAT	23_1197_237	prd-miR-124-3p	95	47	76	70	70.7142
CTATACAGTCTACTGTCTTTCT	22_2260_219	ssa-let-7g-3p	134	47	43	81	70.0333
TACTCTCTGCAGGCAACTGTGG	22_6689_46	pma-miR-216b	54	77	96	30	68.442
TGCAACACAGGACATGGGAGC	21_1605_108	tgu-miR-187-5p	89	91	45	51	67.8556
GTCAGTTTGTCAAATACCCCAA	22_3801_102	efu-miR-223	75	75	65	52	67.3086
TTTAATTAGTATAGCCTGTATT	22_3442_117	ssa-miR-2187-5p	67	71	86	34	66.909
ATGACCTATGAATTAACAGCCA	22_3075_138	tgu-miR-192	66	67	60	71	66.5202
AATCACTAACCTCACTACCAGG	22_2619_176	ipu-miR-34c	60	75	79	41	66.331
ACTGCAATGTGAGCACTTCAAG	22_4669_76	ssa-miR-20a-1-3p	66	76	61	58	66.2168
TTCCTGCTGAACTGAGCCAGT	21_940_225	ipu-miR-7565	96	53	50	77	66.2151
AGGACTGTCTAACCTGAGCATG	22_2400_202	oha-miR-1388-5p	88	46	57	81	65.9669
AGGGACTTTTAGGGGCAGCTGTG	23_1457_178	ssa-miR-365-5p	123	48	32	84	65.6845
TGAGAACTGAATTCCATAGGTGG	23_1478_174	chi-miR-146a	90	49	55	76	65.3325
CAGTGCAATAGTATTGTCAAAGCATT	26_155_187	bta-miR-301a	108	44	61	61	65.3167
GTGGTTCTAGACTTGCCAACT	21_1544_114	ccr-miR-182-3p	127	57	21	83	65.2785
TCGTATCCCACTTCTGACACCA	22_2613_177	bta-miR-2478	111	48	49	69	65.1966
AACATTCATTACTGTCGGTGGGT	23_1879_123	oan-miR-181c-5p	111	55	51	56	64.6379
TAAGTGCTTCTCTTTGGGTTAG	22_5290_64	hhi-miR-430b	100	54	43	74	64.3017
TTTGGCACTAGCACATTTTGCT	22_2125_242	pmi-miR-96-5p	65	64	78	41	63.7919
TGTAAACACCCTACACTCTCAGCT	24_388_223	bta-miR-30f	70	66	61	53	62.879
ACAGTAGTTTGCACATTGGTTA	22_2794_159	oha-miR-199b-3p	83	44	53	77	62.3023
TAGCAGCACATCATGGTTCGTA	22_5040_69	tch-miR-15b-5p	56	83	49	54	61.7301
TCTTTGTTTCTCTAGCTTTATG	22_5939_55	sme-let-7c-3p	26	93	81	19	60.6862
TAGCAGCACGTAAATATTGGGG	22_2558_182	chi-miR-16b-5p	95	52	51	54	60.4745
AGCCTCTTTACAGTGCTGCCTTG	23_1523_166	oha-miR-103b-5p	59	72	60	45	60.3766
GCTGGTAAAACGGAACCAAGTC	22_3608_110	dre-miR-133c-5p	89	72	28	64	60.3601
TGCCTGCTGAACTGGTATCAGT	22_2820_157	ssa-miR-24a-5p	103	43	36	73	59.3025
GTGACATCATATGTACGGCTGC	22_2748_164	aca-miR-489-3p	79	33	55	77	59.1041
GCAGTCCATGGGCATATACACT	22_2526_186	tch-miR-455-3p	56	70	60	43	58.7942
TGAGAACTGAATTCCATGGATGG	23_1774_132	tgu-miR-146a-5p	79	33	47	84	58.3211
ACCCTGTAGATCCGAATTTGTT	22_2745_164	hme-miR-10	154	43	31	38	58.2563
TGGACGGAGAACTGATAAGGC	21_1279_148	xtr-miR-184	51	55	77	40	58.2169
ACTGCAGTGTGAGCACTTGA	20_417_153	ssa-miR-20a-3-3p	87	53	34	70	57.9529
TGTAAACATCCACGACTGGAAGCT	24_851_88	pma-miR-30d	111	32	29	83	57.8613
ATGGCACTGGTAGAATTCACG	21_2817_50	lgi-miR-183	67	56	65	41	57.8443
AGATTCGATCCTAGGGGAGTA	21_1171_165	pol-miR-10b-3p	74	47	62	48	57.3053
GCTGTGACGATGTTGCACTACT	22_3816_102	eca-miR-301b-5p	93	62	30	57	57.1573
TGGACGGAGAACTGATAAA	19_395_90	api-miR-184b	106	47	35	58	57.0073
TACTGCACTCGTCCCGGCCTCC	22_2683_170	xbo-miR-92b	72	54	51	54	56.9745
ATACTGCATCAGGAACTGATTG	22_3481_116	tgu-miR-217-5p	70	49	53	58	56.7999
TTGGTCCCCTTCAACCAGCTTT	22_3635_109	pma-miR-133a	45	80	58	32	56.3837
CAAGCTTGTATCTATAGGTATC	22_2286_216	dre-miR-100-3p	84	71	30	47	55.6816
GCGTTGGCTTAGCTCAGTGGTT	22_5406_62	dre-miR-733	105	30	31	77	55.3973
GGATTCCTGGAAATACTGTTCTT	23_1853_125	mml-miR-145-3p	156	42	25	33	55.2479
TCACATGGTTCCGTCAAGCACC	22_3392_120	ssa-miR-218-3p	52	62	43	61	54.9195
TTTTGCTGGTTTGCATTCTGC	21_1529_115	ipu-miR-19b	48	71	63	27	54.7049
CCTCTTTCCCTGTTGCACTACT	22_3288_126	tgu-miR-130b-5p	58	65	55	36	54.4783
CTATACAGTCTATTGCCTTCCT	22_3269_126	ssa-let-7a-5-3p	95	50	34	53	54.3855
TGTGTGTGTGTGCGTGTGTGTG	22_2909_149	bta-miR-574	77	30	0	130	53.704
TGGTCGTATGTATGACGTCATT	22_2583_180	ssa-miR-489-5p	85	32	35	72	52.4545
GGAGTTGTGGATGGACATCACGC	23_2242_95	ipu-miR-219b	77	47	39	52	51.6645
TATTGCACTCGTCCCGGCCTT	21_1329_140	pma-miR-92a	90	46	46	34	51.4779
GTGCATTGTAGTTGCATTGCA	21_1526_116	oha-miR-33a-5p	65	43	35	69	51.3019
TATTGCACTTGTCCCGGCCTTT	22_3863_100	bbe-miR-92a-3p	75	58	42	35	51.2222
TGAGAACTGAACTCCATAGATGG	23_2128_104	ssa-miR-146b-5p	49	55	47	50	50.9768
TTAAGACTTGCAGTGATGTTTAA	23_1458_178	efu-miR-499	59	48	46	52	50.9396
TATGGCTTTTTATTCCTACCTGA	23_1847_126	ssa-miR-135c-5p	52	62	47	39	50.8135
TATTGCACTTGTCCCGGCCAGT	22_4297_85	pmi-miR-92c-3p	69	52	41	44	50.3413
AACATTCATTGTTGTCGGTGGGT	23_2034_111	tch-miR-181d	75	45	45	42	50.1775
TAACACTGTCTGGTAACGATGTTC	24_512_163	efu-miR-200a	89	25	45	55	50.154
TAGCAGCACGTAAATACTGGAG	22_3552_112	aca-miR-16b-5p	66	35	40	66	50.0388
GACAGTTTTGAATGATGTTACTTC	24_924_80	dre-miR-723-5p	69	45	60	26	49.886
TCAAGGTCCGCCGTGAACACGC	22_3831_101	ccr-miR-124b	52	21	37	94	49.4781
TGAGGTAGTAGTTTGTGTAGTT	22_3284_126	xtr-let-7b	78	46	40	42	49.4379
ACATACTTCCTTATATCCCCA	21_1464_123	ssa-miR-206-5p	97	51	26	40	49.3769
GCTTCTTCACAACACCAGGGT	21_1074_186	ssa-miR-138-4-3p	76	44	40	45	49.2478
ATACTAAGTACACTACATTTTC	22_2825_157	ipu-miR-728	55	37	55	49	49.1861
TAGACGGAGAACTGATAAGG	20_444_139	pxy-miR-184	64	49	33	56	49.0412
TGAGGTAGGAGGTTGTATAGTT	22_4692_76	tch-let-7e-5p	82	41	47	32	48.4733
TGGAAGACTAGTAATTTTGTTGTT	24_654_121	sme-miR-7d-5p	68	32	52	44	47.9222
TATGGCTTTTCATTCCTATCTGA	23_1911_120	tch-miR-135b-5p	89	27	36	52	47.1953
CAGCTACGGCCCGCGTCGGGACCT	24_2012_30	dre-miR-738	31	26	56	69	47.0039
TGAGGTAGTAGGTTGGATAGTT	22_3456_117	ssa-let-7j-5p	86	41	19	57	46.5616
TGGACGGAGAATTGATAAGGGC	22_4003_95	oan-miR-184	62	33	37	58	45.8892
TGAGGTAGTAGATTGTATAGTTG	23_1461_177	efu-let-7f	66	28	32	67	45.8166
CTGTACAACCTCCTAGCTTTCC	22_2623_175	gga-let-7a-2-3p	93	54	21	30	45.5345
CAACAAGTCACAGTCTACCTCA	22_3058_139	ssa-miR-7a-7-3p	64	47	26	51	45.0857
CTGTACAGCCTCCTAGCTTTCC	22_3298_125	oha-let-7c-1-3p	77	73	11	29	44.7329
AACTGGCCCGCAAAGTCCCGCTT	23_2125_104	xtr-miR-193	40	49	53	30	44.6895
TTTTCAGTCGGATGTTTGCAGC	22_5142_67	ssa-miR-30d-2-3p	12	74	56	17	44.5846
CATAAAGTAGACAGCACTACT	21_1353_137	ccr-miR-142-5p	88	32	28	43	43.7605
CTAATACTGTCTGGTAATGCCG	22_4300_85	efu-miR-429	59	41	33	47	43.7058
AGCCACTGACTAACGCACAT	20_777_77	oha-miR-210-5p	70	21	36	55	42.8682
TATTGCACTCGTCCCGGCCTA	21_1935_84	pmi-miR-92d-3p	53	40	40	39	42.5915
TCTTTGGTGATGTAGCTGTATG	22_5213_66	prd-miR-9b-5p	121	2	5	77	42.2281
AGCTGGTGTTGTGAATCAGGCCGA	24_714_108	efu-miR-138b	30	46	45	40	42.0193
TGTAAACATTCCCGACTGGAAGCT	24_916_80	dre-miR-30a-5p	68	26	29	56	41.9984
TAGCAGCACATCATGGTTTGC	21_1266_150	tgu-miR-15b-5p	37	41	59	21	41.5712
ATTTTTGTGATGTTGCAGCT	20_1222_43	oha-miR-153-1-5p	41	62	43	14	41.5489
AAGCTGCCAGATGAAGAACTGC	22_3789_103	mdo-miR-22-3p	123	15	17	41	41.2351
ACTGCAGTGGAGGCACTTCAAGC	23_1897_121	ipu-miR-17b	46	29	38	51	40.5379
GTGCCTGCTGAACTGGTATCAGT	23_1794_130	fru-miR-24-5p	74	30	24	47	40.4499
TTTGTTCGTTCGGCTCGCGTTAT	23_1962_116	bbe-miR-375-3p	36	52	43	24	40.2667
CTAGCACCATTTGAAATCGGTT	22_3891_99	efu-miR-29c	38	24	46	49	39.7074
ACAGTAGTCTGCACATTTGTT	21_2559_58	gga-miR-199b	75	12	11	79	39.2756
CATAAAGTAGAAAGCACTACT	21_1567_111	oha-miR-142-5p	52	39	20	52	39.0804
TTCAGTCATTGTTTCTGGTAGT	22_5440_62	ssa-miR-725-3p	37	40	43	32	38.9931
TCCCTGTTCGGGCGCCG	17_624_49	efu-miR-9226	77	31	25	35	38.6564
CAGTGGTTCTACCCTATGGTAG	22_3682_107	mne-miR-140	45	40	34	34	38.0982
TTTGCAGGATTGCATCCAGC	20_562_111	dre-miR-19c-5p	54	35	23	46	37.7753
CACCGGGAACTTCGTGTCAGCCA	23_2354_89	ssa-miR-731-3p	61	20	27	53	37.7128
TGGAAGACTAGTGATTTTATTGTT	24_760_100	cte-miR-7	50	34	30	40	37.5007
TGCTATGCCTCCATATTGCCATT	23_1718_140	oha-miR-31-3p	50	39	34	29	37.4836
AGGCAGTGTTGTTAGCTGATTGT	23_2809_68	ipu-miR-34b	46	27	45	30	37.0408
GCTTCTTCACAACACCAGGGC	21_1368_134	hsa-miR-138-1-3p	43	41	33	30	36.7446
TCCCTGAGACCCTAACTTGTGAG	23_2207_97	efu-miR-125b	67	12	26	55	36.6856
TTCACAGTGGCTAAGTTCCGT	21_1398_131	tch-miR-27a-3p	44	38	37	26	36.3424
ACCACCGACCGTTGACTGTACC	22_3701_106	efu-miR-181f	68	52	15	20	36.2546
CTGGTTTCACATGGTGGTTTAGA	23_1920_119	ssa-miR-29a-5p	58	41	23	29	36.0472
CTATACAATCTACTGTCTTTCT	22_3877_99	oha-let-7e-3p	77	31	12	40	35.8343
CCCAGTGTTCAGACTACGTGTTC	23_2094_107	xtr-miR-199b	69	8	8	75	35.1789
TGAGGTAGTAGGTTGCATAGTT	22_3412_119	oha-let-7d-5p	64	24	31	30	35.0257
ACCATGGCTGTAGACTGTTACC	22_5956_54	ccr-miR-132b	36	18	25	63	34.5374
TTTGGTCCCTTTCAACCAGCTA	22_3775_103	dre-miR-133c-3p	26	36	56	9	34.3629
TAAAGCTAGAGAACCGAACGTA	22_3733_105	aca-miR-9-3-3p	28	47	25	33	34.0352
TTTGGCAATGGTAGAACTCACACCG	25_366_98	rno-miR-182	61	26	33	23	33.9807
TCAGTTATCATGGTACCGGTGCT	23_2379_87	ola-miR-101b-5p	53	18	24	49	33.8285
TGAGAACTGAATTCCATGGACTG	23_2169_100	gga-miR-146c-5p	49	21	11	65	33.8223
ACCCTGTAGTTCCGGATTTGTG	22_6633_46	cte-miR-10a	37	33	32	31	33.3529
TGGAAGACTAGTGATTTTGTTGTTC	25_261_138	efu-miR-7c	93	17	20	24	33.2966
AAAAGTGCTTATAGTGCAGGTAG	23_2042_110	mdo-miR-106-5p	21	41	46	15	33.2465
TATTGCACTCGCCCCGGCCTCC	22_4020_94	cbn-miR-235	41	27	30	35	32.7136
AGCTTTGCGGGGTGGGCAGTCAGC	24_773_100	ssa-miR-19d-5p	46	27	26	35	32.3552
CAGGCAGCTAAAGCAAGTCTGT	22_5743_57	ssa-miR-1788-3p	62	20	19	38	31.7582
TATTGCACTTGTCCCGGCCTAT	22_3588_111	aga-miR-92a	52	31	30	16	31.1709
TTCCTATGCATATACCTCTTT	21_1718_99	ipu-miR-202	28	33	37	22	31.1269
ACTAAATATCAGACATATTCCT	22_5727_57	ssa-miR-190b-3p	40	34	39	9	30.9919
TTTGTTCGTTCGGCTCGCGCGA	22_5815_56	sko-miR-375	55	10	20	50	30.9193
CGCTGGTAAAATGGAACCAAA	21_2591_57	pma-miR-133b-5p	23	48	40	3	30.7998
ACCATCGGCCGTTGACTGTACC	22_3879_99	xtr-miR-181a-2-3p	62	37	10	23	30.1263
TGTAACAGCAACTCCATGTGGAT	23_1997_114	pma-miR-194-5p	27	16	38	37	30.0974
TGTAAACATCCTTGACTGAAAGCT	24_1169_61	ssa-miR-30d-5p	48	22	21	36	29.9842
CTGGAAGACTAGTGATTTTGTTGTT	25_420_87	efu-miR-7a	65	18	21	27	29.6697
AGGCGGAGACTTGGGCAGTTG	21_1824_91	dre-miR-25-5p	69	30	15	16	29.2343
TGAGAACTGAATTCCATAGTTGG	23_4166_39	oha-miR-146b-5p	26	25	25	40	29.1587
TATTGCACTAGTCCCGGCCTGT	22_3935_97	dya-miR-92b	44	28	23	24	28.6786
TAAGGTGCATCTAGTGCAGATAGT	24_874_85	efu-miR-18	31	41	25	15	28.4919
ATGGCACTGGAAGAATTCACTG	22_7940_36	hme-miR-263a	29	25	33	23	28.0409
AATCACATTGCCAGGGATTACC	22_6174_52	efu-miR-23b	18	29	31	28	27.8225
TAACAGTCTACAGTCATGGCTAC	23_3688_46	ssa-miR-212b-3p	36	24	30	21	27.5774
TGTAACAGCGACTCCATGTGGA	22_5419_62	ssc-miR-194b-5p	26	27	28	27	27.496
TGTAGGGATGGAAGCCATGCA	21_2361_63	oha-miR-135-2-3p	35	25	26	25	27.4137
TGATCAGTAGTCAGTGTAGAT	21_6692_16	oha-miR-222a-5p	25	33	30	17	27.2069
CATTGCACTTGTCTCGGTCTGAC	23_2418_85	efu-miR-25	51	15	20	31	27.0078
TATTGCACTTGTCCCGGCCTCC	22_6055_53	ola-miR-92b	37	24	24	25	26.8631
TGTCTACATTAATGAAAAGAAC	22_4514_80	aja-miR-3618	58	32	7	22	26.8296
TACTGCATCAGGAACTGACTGGA	23_2167_100	mmu-miR-217-5p	29	31	26	19	26.592
TAAAGCTAGCGAACCGAAAGTA	22_8039_35	ssa-miR-9a-7-3p	54	21	10	32	26.373
CAGTGCAATGTTAAAAGGGCATT	23_2153_101	efu-miR-130	27	15	37	24	26.3434
TCTTTGGTTTTCTAGCTGTATGA	23_2387_87	sme-miR-9a-5p	56	17	11	33	26.1485
CTATACAATTTACTGCCTTCCT	22_4864_72	ssa-let-7h-3p	53	21	17	21	25.6962
CAACGGAATCCCAAAAGCAGCT	22_5974_54	oha-miR-191-5p	53	7	10	46	25.6386
TGCGGGGCCGAGGCACTGTCTGA	23_6894_19	ssa-miR-128-2-5p	16	25	35	19	25.3916
TAGGTAGTTTCGTGTTGTTGGG	22_6414_49	cgr-miR-196c	29	29	19	25	25.3106
TTAAGACTTGTAGTGATGTTTA	22_3703_106	tgu-miR-499-5p	40	25	17	24	25.2591
GCTAGTTTTGCATAGTTGCACT	22_4632_77	dre-miR-19a-5p	26	29	21	24	25.1584
TTAATGCTAATCGTGATAGGGGTT	24_922_80	efu-miR-155	44	26	21	14	25.0605
ATGACCTATGAAATGACAGCCA	22_5604_59	xtr-miR-215	25	17	22	35	24.5711
GTCGGTCGGTCGGTCGGTCGGT	22_4707_75	mmu-miR-341-3p	43	27	11	24	24.4918
CTGCGCAAGCTACTCCCTTGCT	22_5093_67	oha-let-7i-3p	41	20	14	29	24.305
TTTTGCAGAAACGTTTC	17_1193_25	ccr-miR-722	16	37	21	18	24.1955
ATCACATTGCCAGGGATTACCG	22_6415_49	pma-miR-23a-3p	33	18	24	23	23.9722
TAGTGCAATATTGCTAATAGG	21_5062_23	ccr-miR-454a	18	27	31	14	23.8531
CGGGGCCGTTACACTGTAAGA	21_2337_64	ssa-miR-128-4-5p	48	33	3	20	23.6162
TATACACACACACACACAC	19_2607_11	hsa-miR-8485	15	33	28	12	23.6024
TGAGGTAGTTGGTTGTATAGTT	22_4757_74	api-let-7	36	20	19	23	23.5154
TGCCTGCTGTGCTGATAATCAGT	23_3328_53	ssa-miR-24a-4-5p	46	24	11	21	23.444
TTTGGCACTAGCACATTTTGGCT	23_3236_55	lva-miR-96-5p	24	30	24	13	23.3453
CCCAGTGTTCAGACTAGCTGTTC	23_3240_55	cgr-miR-199a-5p	51	5	8	42	23.1256
GGGTTCCTGGCATGCTGATTT	21_2991_46	oha-miR-23b-5p	45	22	13	20	23.0794
TAGCAGCACGTCATGGTTTGTA	22_4982_70	ssa-miR-15a-5p	12	29	22	24	22.9941
TAGCAGCGCATCATGGTTTGTA	22_4299_85	tni-miR-15b	20	21	26	22	22.9009
AACATTCATTGTTGTCGGTGGGTT	24_1725_37	efu-miR-181d	31	22	17	24	22.8193
TGGCAAGATGTTGGCATAGCTGA	23_2400_86	cbn-miR-72a	26	21	25	18	22.6786
AGGGGCTTTTGGGGGCACTTGTG	23_2795_68	ssa-miR-365-2-5p	51	14	9	28	22.5791
TACAGTACTGTGATAGCTGAAG	22_6029_53	rno-miR-101b-3p	23	24	18	25	22.5247
GATTTCAGTGGTGTGAAGTGT	21_2150_72	ola-miR-205	37	33	14	9	22.4139
TAGGTAGTTTCACGTTGTTGGG	22_7078_42	oha-miR-196a-5p	37	22	16	18	22.1108
TATTGCACCCGTCCCGGCCTCC	22_5360_63	ame-miR-92b	34	22	20	15	22.0935
CAAATTCGTATCTAGGGGAG	20_1737_28	chi-miR-10a-3p	28	24	20	17	22.0849
TAAGGTGCATCTTGTGCAGTTAG	23_5784_25	oha-miR-18b-5p	41	14	19	20	21.9723
TCCTTCATTCCACCGGAATCTG	22_5478_61	aca-miR-205b	17	23	16	29	21.5324
TCCTCATTGTGCATGCTGTGTGT	23_2488_81	dre-miR-730	28	21	18	20	21.3442
GCTGGGACAGCAAAGGGAGGT	21_2949_47	dre-miR-204-2-3p	34	17	19	19	21.3406
CGGGGCCGTTACACTGTAAGAGA	23_3206_56	gga-miR-128-2-5p	31	26	14	16	21.0745
CCAGTGGGGCTGCTGTTGCGTG	22_4124_91	rno-miR-194-3p	47	18	6	23	20.8564
ACCGTGGCTTTCGATTGTTACT	22_8419_33	cgr-miR-132-5p	29	27	15	14	20.8282
TCTACAGTGCACGTGTCTCCAGT	23_3015_61	tch-miR-139-5p	26	22	15	22	20.8281
ACCCTCACAATGGCACTGACT	21_2335_64	dre-miR-430a-5p	29	31	5	22	20.799
TTTGTTCGTTCGGCTCGCGTC	21_2184_71	pmi-miR-375-3p	14	28	28	6	20.5523
TAAGGTGCATCTCGTGTAGTT	21_4604_26	ssa-miR-18a-5p	24	24	20	13	20.4054
TTCCTATGCATATACCTCTTTGA	23_3123_58	dre-miR-202-5p	19	16	18	27	20.0403
TCAGTGCATGACAGAACTTTGG	22_5544_60	dre-miR-152	22	25	18	14	19.9567
TGATATGTTTGATATTTGGTTG	22_6268_50	bbe-miR-190-5p	32	15	19	17	19.935
CTACAGTATAGATGATGTACC	21_3090_44	ssa-miR-144-3p	31	19	14	19	19.8232
TACTGCCCTAAGTGCCCCTTCT	22_12627_18	dre-miR-18b-3p	22	23	17	17	19.8095
ACTGCCCTAAGTGCTCCTTCTGG	23_2830_67	chi-miR-18a-3p	33	18	15	17	19.7182
TAATACTGCCGGGTAATGATGAT	23_3373_52	tch-miR-200c-3p	23	18	18	19	19.3684
TCGAATCCCAGCGGTGCCTCCA	22_6711_46	mmu-miR-5100	29	14	15	23	19.338
GACTTGGTCTAAGCTCCTCAGT	22_5117_67	ssa-miR-7132a-5p	19	23	23	9	19.1979
CTTTCAGTCAGATGTTTGCAGC	22_7537_38	xtr-miR-30a-3p	29	20	13	17	18.9558
GTATGTGCCCTTGGACTGCATT	22_7410_39	dre-miR-455-2-5p	32	23	7	18	18.7145
TATTGCACATGTCCCGGCCTGT	22_5596_59	api-miR-92a	20	22	19	12	18.5787
GCTCTGACGACGTTGCACTACT	22_6656_46	hsa-miR-301b-5p	48	9	7	22	18.5542
TATACACACACACATACATATA	22_10410_24	mmu-miR-466i-3p	14	18	24	14	18.4254
CACAGCGCCTGCAATGTGGAGG	22_9464_27	ssa-miR-730a-3p	12	20	26	10	18.2865
CTCTGACGGTGTTGCACTACT	21_3419_39	aca-miR-301b-5p	39	12	9	21	18.1901
TAAAGCTAGACAACCGAAAGT	21_4887_24	xtr-miR-9b-3p	52	0	3	33	18.1467
TCCTTATCACTTTTCCAGCCCAG	23_5391_27	ola-miR-184-5p	20	20	19	12	18.0128
TGTACCATGCTGGTAGCCAGT	21_3958_32	ipu-miR-7147	9	18	23	17	17.9603
CTAGCACCATTTGAAATCAGTG	22_6148_52	efu-miR-29b	11	18	18	19	17.2471
CTTTCAGTCGGATGTTTACAGC	22_9296_28	oha-miR-30e-3p	16	25	11	15	16.965
TGAGGTAGTAGGTTGTATTGTT	22_5648_58	oha-miR-98-5p	26	10	11	25	16.9198
TCCCTGAGACCCTAACCTCCA	21_2698_53	hsa-miR-4324	37	11	10	17	16.8918
CAACAAGTCCCAGTCTGCCTCA	22_5541_60	ssa-miR-7a-6-3p	25	24	11	9	16.8144
AGCTACGTTGTCTGCTGGGTTT	22_7069_42	bta-miR-2481	24	17	14	14	16.8044
AACTGGCCTACAAAGTCCCAGT	22_5096_67	oha-miR-193-3p	39	14	4	19	16.7168
GAAACCAAGTGTGGGTGTGGCCT	23_3565_48	ssa-miR-551-5p	23	14	13	19	16.6837
GTGCAATTTTTGGAACCCA	19_988_33	oan-miR-1384	32	11	9	21	16.6698
TAGCTTATCAGACTGGTATTG	21_4004_32	mmu-miR-21c	20	13	17	17	16.6266
TACTGCATTAGGAACTGATTGGA	23_3427_51	csa-miR-217	19	25	11	11	16.5229
TGAGGTAGTAGGTTATATAGTT	22_6638_46	lva-let-7-5p	22	15	14	16	16.3711
ATGACCTATGAATTGACAGACA	22_5992_54	efu-miR-215	17	11	14	24	16.3004
TAAAGTGCTTACAGTGCAGGTA	22_7443_39	ssa-miR-106a-5p	12	20	21	8	16.2473
TTCCCTTTGTCATCCTTTGCCT	22_6671_46	efu-miR-211	25	16	14	12	16.212
TAGTTTGATTCACAGCCCAAGA	22_5728_57	ccr-miR-7133	12	18	13	20	16.114
CCACCTCCCCTGCAAACGTCCA	22_5831_56	tch-miR-1306-5p	7	13	18	23	16.0977
TGCCAAGATGTTGGCATAGCTG	22_14882_14	oha-miR-31-5p	16	19	20	6	15.8747
AAGCAGCACATCAATATTGGCA	22_6135_52	ipu-miR-457a	7	27	21	1	15.6423
TAGGTAGTCTCATGTTGTTGGG	22_8883_30	hhi-miR-196	16	19	15	11	15.5373
TTCTCCCACCGCTGAACTTGACC	23_6969_19	dre-miR-735-3p	30	10	4	25	15.4528
TATTACACTCGTCCCGGCCTCC	22_6823_45	ggo-miR-92b	23	15	10	15	15.0625
TGCTCAGTAGCCAGTGTAGATCC	23_3195_56	hsa-miR-222-5p	37	8	6	18	15.0437
TGGCAAGATGTTGGCATAGCTA	22_5680_58	cin-miR-31	24	16	17	3	14.779
CGCTCAGTAGTCAGTGTAGATC	22_6562_47	oan-miR-222a-5p	14	18	13	13	14.7658
CCGATTTCTTTTGGTGTTCAGAGT	24_3353_16	ssa-miR-29b-3-5p	9	9	17	22	14.7658
TAACAGTCTACAGCCATGGT	20_2160_22	oha-miR-132-3p	21	13	11	16	14.6967
TGAGAACTGAATTCCATAGGCGT	23_3760_45	tgu-miR-146b-5p	35	7	10	14	14.6772
AACATTCAGTGCTGTCGGTGGGT	23_8004_16	pma-miR-181b-5p	15	15	15	12	14.4719
CCCCACTCCTGGTACCA	17_556_55	bta-miR-4286	19	16	6	19	14.3684
TCCGTAACAAGGATTCATCCTGTT	24_2691_22	ccr-miR-459-5p	12	17	20	5	14.3586
TACATTAATGAAAAGAACAATG	22_8353_33	mmu-miR-3618-3p	29	8	8	18	14.2507
TCGTGTCTTGTGTTGCAGCCGGT	23_5720_25	ssc-miR-187	17	9	12	20	14.1409
CAGTGCAATAATGAAAGGGCGT	22_6464_48	tgu-miR-130b-3p	22	8	6	25	14.0938
CAGCCACACCTTCCTTTTAAGAT	23_7445_17	ssa-miR-724-3p	18	20	9	10	14.0671
CAGGCCGTACTGTGCTGCGG	20_2259_21	dre-miR-15a-3p	22	6	12	19	13.9328
TAGCTTATCAGACTGATGTTGACT	24_1353_51	sha-miR-21	22	13	11	12	13.9011
CAGCTACGGCCCGCGTCGGGA	21_8638_11	ccr-miR-738	7	11	19	15	13.8976
TTGGTCCCCATCAACCAGCTGT	22_11019_22	sme-miR-133b-3p	8	10	24	9	13.8857
CAAGCTCGTTTCTATGGGTCTC	22_7415_39	rno-miR-99a-3p	30	11	9	11	13.8851
TACTGCATCAGGAACTGACTGG	22_7306_40	rno-miR-217-5p	15	9	20	10	13.841
TAGCAGCACATCATGGTTTGCA	22_6195_51	gga-miR-15b-5p	13	17	16	7	13.7792
TGTAAACATCCTTCACTCTCAGC	23_5485_27	pma-miR-30g	15	8	17	14	13.5987
TTAAGACTTGTAGTGATGTTT	21_2801_50	ssa-miR-499a-5p	22	10	6	20	13.4442
CTAACTGAACAATGAATGCAA	21_6660_16	mdo-miR-181b-1-3p	10	17	15	9	13.4245
AGCTACATCTGATTACTGGGT	21_4075_31	oha-miR-222b-3p	20	9	11	16	13.3882
TGGAATGTAAAGAAGTATGGGAACCA	26_1049_31	pma-miR-1b	18	7	17	12	13.3599
CAATCTCAGCTGGCAACTGTGA	22_7025_43	pma-miR-216a-5p	10	18	13	10	13.3294
TATTGCACTCGTCCCGGCCTG	21_3428_39	ppc-miR-235-3p	19	16	11	8	13.2471
AAATCAACACCTAAAGAAAATA	22_10835_22	dre-miR-737-3p	14	18	12	8	13.2397
ACCCTGTAGATCCGATCTTGTG	22_10656_23	bbe-miR-10b-5p	20	8	13	13	12.9971
ACAGGTGAGGTCCTCAGGAA	20_1328_38	ssa-miR-125b-1-3p	27	15	9	4	12.7848
CCTGCATTGTACACACTGTGT	21_2813_50	aca-miR-460a-5p	18	9	14	11	12.7509
GCTGACTTCAGATGGTGCCATAGA	24_1394_49	ipu-miR-29b	20	8	9	16	12.4841
TATGGCACTGTAGAATTCACT	21_4796_24	lva-miR-183-5p	23	9	4	19	12.4737
TCGCAGCACAGAATGGTTTGT	21_7747_13	ssa-miR-15e-5p	12	13	18	4	12.3626
CTGGGAGAGGGATGTTTACTCC	22_6752_45	efu-miR-30c	29	11	10	4	12.3172
TCAGTGCATAACAGAACTTTG	21_3224_42	ssa-miR-152-3p	20	9	9	14	12.2808
TTCTGCATCAGGAACTGATTGGA	23_5275_28	mml-miR-217a	14	10	15	9	12.1511
TAGCAGCACATAAATATTGGAG	22_9584_27	oha-miR-16a-5p	13	12	9	15	12.1353
TAGCAGCACATCATGTTTTGTA	22_6726_46	ssa-miR-15b-5p	28	7	5	15	12.1299
TAAGGCACGCGGTGAATGT	19_1079_31	sma-miR-124a-3p	18	17	7	8	12.1109
AGCTGGTGTTGTGAATCAGGCTGT	24_2180_28	pma-miR-138b	7	16	18	3	12.0844
GTTCCTGCTGAACTGAGCCAGT	22_9009_30	mmu-miR-3074-5p	11	9	11	17	12.0403
TAGCAGCACATAATGGTTTGTA	22_8930_30	tch-miR-15a-5p	6	10	16	13	12.0199
AGAATTGTGCATGGACATCTGT	22_10657_23	ssa-miR-219a-3p	42	2	2	14	12.0152
TAATCTCTGCAGGCAAGTGTGA	22_9932_25	tgu-miR-216b-5p	25	3	4	22	11.859
TGGCTCAGTTCAGCAGGACCA	21_4136_30	xla-miR-24b	20	10	9	11	11.8344
ATTGGTCCCCTTCAACCAGCT	21_5265_22	asu-miR-133-3p	2	24	15	0	11.8029
TTACAATTAAAGGATATTTCTT	22_9093_29	ssa-miR-7552a-5p	17	6	13	12	11.6578
TATTGCACTCGTCCCGGTCTCC	22_8952_30	cin-miR-92c-3p	23	6	8	14	11.6517
GCTTTGGTTATCTAGCTTTATG	22_8195_34	bmo-miR-9b-5p	32	3	3	17	11.5703
CTAACTGATCAATGAATGCAAA	22_10582_23	oan-miR-181b-2-3p	9	20	13	1	11.5305
TTCACAGTGGCTAAGTTCCA	20_1108_48	pma-miR-27a	19	7	12	10	11.4975
GGCTTGTTTTCAGTTGCCTGCG	22_8477_32	oha-miR-1788-5p	11	6	12	16	11.259
ACGGGTTAGGCTCTTGGGAGCT	22_9579_27	oha-miR-125b-3p	25	8	7	9	11.045
TGCTCAGTAGCCAGTGTAGATC	22_8160_34	rno-miR-222-5p	23	5	5	16	10.9232
TTCCCTTTGTCATCCTGTGCCC	22_9573_27	chi-miR-211	10	11	13	6	10.3764
TAGCAGCACATAAATATTGGCA	22_9124_29	tch-miR-195-5p	5	18	11	4	10.3657
AACCCGTAGATACGAGCTTGTG	22_13834_16	pma-miR-100c	8	12	6	15	10.3196
AAGCTGCCAGATGAAGAACT	20_3514_12	bbe-miR-22-3p	37	0	1	14	10.2548
TTCACAGTGGCTAAGTTCCGCT	22_7785_37	ssa-miR-27a-3p	7	9	12	11	10.1851
GCTTTGACGACGTTGCACTACT	22_8513_32	ssa-miR-301c-5p	26	5	6	9	10.0624
ACTGTGCGTGTGACAGCGGCT	21_3610_36	mdo-miR-210-3p	19	7	5	13	10.0527
CCTGTCAGTTATGTAGGCCACTG	23_4278_38	ssa-miR-192a-3p	30	2	0	17	10.002
AGCAGCATTGTACAGGGCTATCAA	24_2737_21	efu-miR-107	18	10	6	8	9.81977
TGGAATGTAAAGAAGTATGCGT	22_7826_36	cin-miR-1-3p	14	9	13	3	9.7883
CAACAAATCACAGTCTGCCCTA	22_9790_26	ssa-miR-7a-3-3p	15	12	5	9	9.78783
TAACACTGTCTGGTAAAGATGC	22_17329_11	csa-miR-141	14	6	10	10	9.70948
TGGCTCAGTTCAGCAGAAACAG	22_10218_24	ssa-miR-24b-3p	11	9	11	7	9.60923
ATAGCTCTTTCAATGGTACTGC	22_9178_29	ola-miR-458	18	1	0	25	9.54263
ATCACATTGCCAGGGATTACCACG	24_1774_36	tch-miR-23b-3p	10	14	6	8	9.53731
AACATTCATTGCTGTCGCTGGGT	23_11288_9	ssa-miR-181b-5p	25	4	5	10	9.5352
TGGAAGACTAGTGATTTTTGTTGTT	25_2070_16	gga-miR-7b	13	7	2	19	9.5189
TTCGGTTCTCTAGCTTTATGA	21_8301_11	oha-miR-9-3-5p	19	3	5	15	9.40714
AGCAGCATCGTACAGGGCTATG	22_12999_17	pma-miR-103a	16	8	5	11	9.31907
TGTAACAGCAACTCCATATGGA	22_14393_15	ssa-miR-194c-5p	3	8	16	6	9.22191
TGAGGTAGTGGGTTGTATAGT	21_6041_18	odi-let-7d	33	3	5	4	9.20782
AGCCTCTTTACAGTGCTGCCTTGT	24_1970_32	oha-miR-103a-5p	8	7	14	6	9.20168
ACCATCGACCGTTGAGTGCGCC	22_16165_12	chi-miR-181c-3p	17	8	4	11	9.18526
CTTTCAGTTGGGTGTTTGCTGC	22_11721_20	ssa-miR-30b-3p	7	12	9	7	9.12976
TAATCTCTGCAGGCAAATGTGA	22_9700_26	chi-miR-216b	6	12	8	9	9.12861
ATACATGGTTCTGTCAAGCAC	21_5595_20	aca-miR-218-3p	14	9	2	14	9.04602
GCCCTTTTTCTGTTGTACT	19_1838_17	oha-miR-130a-5p	22	10	5	3	9.00074
AACAGTAAGAGTTTATGTGCTGA	23_6477_21	dre-miR-2184	9	3	7	18	8.98988
TGTCAGTTTGTCAAATACCCT	21_4396_28	oan-miR-223-3p	6	10	13	4	8.90014
ACTGCCCTAAGTGCTCCTTCTGGC	24_2958_19	mdo-miR-18a-3p	14	9	7	7	8.8972
GGATATCATCGTATACCGTAAGT	23_7584_17	tgu-miR-144-5p	13	9	6	9	8.89605
AAGCTGCCAGTTGAAGAGCTGA	22_11836_20	pma-miR-22b-3p	10	11	9	5	8.89093
TATTGCACTCGTCCCGGCCTGC	22_8501_32	lva-miR-92b-3p	17	13	4	3	8.65509
TCAAGGTCCGCTGTGAACACGG	22_11961_19	gga-miR-124c-3p	8	6	7	13	8.44638
TGTGCAAACCCACGCAAAACTG	22_9999_25	ssa-miR-19d-3p	9	7	7	11	8.41987
CCAGTGGAGCTGCTGTTACGTG	22_8581_32	mmu-miR-194-1-3p	23	5	2	9	8.28971
ACCATCGACCGTTGATTGTACC	22_12038_19	efu-miR-181a	19	7	3	8	8.21596
AGGTTGGGATCAGCCGCAATGCT	23_5018_30	dre-miR-92a-2-5p	8	13	3	9	8.21216
TATTGCACTTGTCCCGGCCTAA	22_10696_23	sko-miR-92a	4	9	9	8	7.99372
TTTGAAACGTTTTAGCCAAAA	21_9361_10	ssa-miR-722-5p	7	5	14	4	7.97281
AAGGTCCAACCTCACGTGTCCT	22_9336_28	aca-miR-2188-5p	10	9	7	6	7.94699
TGAGGTAGTTGGTTGTATTGTT	22_13909_15	csa-let-7d	19	8	1	8	7.87772
ATGACCTATGATTTGACAGCCA	22_10114_25	oha-miR-215-5p	8	9	4	11	7.87721
AGGCAGTGTAGTTAGTTGGTTAC	23_5583_26	str-miR-34b-5p	14	3	6	11	7.86141
TACAGTACTGTGATAACTGAAGG	23_7854_16	efu-miR-101	7	6	8	10	7.85086
TTGCATAGTCACAAAAGTGATT	22_8688_31	lva-miR-153-3p	8	11	6	6	7.84872
GCTCTGACAATGTTGCACTACT	22_14154_15	ola-miR-301b-5p	9	8	5	10	7.83853
TACCCTGTAGAGCCGAGTTTGTG	23_16286_6	sma-miR-10-5p	6	10	8	6	7.83341
CATCTTACCTGATAGTGCTGGA	22_11701_20	ssa-miR-200b-5p	14	7	2	11	7.75081
AAGCTGCCAGATGAAGAACTGTT	23_6786_20	efu-miR-22	12	3	2	17	7.72416
TGGAAGACTTGTGATTT	17_2371_11	sma-miR-7-5p	12	5	6	9	7.58752
TGAGGTAGTAGATTGTATGGTT	22_10016_25	pma-let-7c	11	11	4	5	7.51477
TCGTACCGTGAGTAATAAAGCA	22_11043_22	csa-miR-126	8	8	6	8	7.48612
TAACACTGTCTGGTAAAGATGTT	23_6842_20	tch-miR-141-3p	7	8	8	6	7.44431
ACCATCGATCGTTGACTGTACC	22_10310_24	xtr-miR-181a-1-3p	9	10	5	6	7.43197
AGCTGGTAAAATGGAATCAAA	21_7745_13	oha-miR-133a-1-5p	7	9	7	6	7.41666
AAAAGTGCTGTTCGTGCAGGTAG	23_14134_7	tch-miR-93-5p	9	3	5	14	7.39627
TTTGTTCGTCCGGCTCGCGTGA	22_14616_14	cte-miR-375	7	12	7	2	7.29304
TATTGCACTTGTCCCGGCT	19_1322_25	bbe-miR-92c-3p	14	5	7	5	7.27923
GACCCTGTAGAACCGAGTTTGTG	23_12029_9	cte-miR-10c	10	6	8	5	7.16565
TGAGGTAGTAGGTTGTTTAGTT	22_10946_22	xtr-let-7e	15	7	3	6	7.02264
GGAATTCCTGGCAGAGTGATTT	22_9227_28	dre-miR-23a-5p	19	6	1	6	6.82563
GGATTCCTGGCAGAGTGATTT	21_5287_21	ssa-miR-23a-5p	8	8	7	4	6.82428
TCAGTGCACTACAGAACTTT	20_5969_6	oha-miR-148a-3p	7	7	3	11	6.82397
CAAGCTCGTGTCTATGGGTATG	22_12445_18	bbe-miR-100-3p	9	7	1	12	6.79945
AGGGCTTAACTCACTTGTGAGCA	23_6333_22	oha-miR-27a-5p	5	5	8	8	6.72815
CTTCTCGGCCTTTTGGCTAAG	21_8884_10	efu-miR-9341	11	5	3	10	6.72209
ACGTTGAGCCACACGCACAATA	22_19387_9	ssa-miR-375-5p	5	9	9	2	6.71185
ATTGTGATTTCCAATAATTGAGA	23_7104_18	mmu-miR-3618-5p	7	11	4	4	6.56455
GTCATTTTTGTGATTTGCAGCT	22_11577_20	oha-miR-153-2-5p	4	4	11	5	6.47088
TTTGTTCGTTCGGCTCGCGTTG	22_11666_20	pma-miR-375b-3p	3	11	8	1	6.37047
TAACAGTCTACAGCCATGGTCGC	23_5907_24	cfa-miR-132	5	6	8	5	6.28177
TAAGGCACGCGGTGAATACC	20_2925_15	gsa-miR-124a-3p	4	4	7	9	6.20096
GATGATGATGATGATGAAGGTG	22_33436_4	ath-miR5658	19	2	1	8	6.18009
CAAGCTTGTGTCTATAGGTATG	22_15766_13	ssa-miR-100a-2-3p	8	8	0	10	6.10881
CTGGACGGAGAACTGATAAGGGC	23_9761_12	bmo-miR-184-3p	3	10	4	6	6.06072
CTATACAACATACTGCCTTCC	21_10221_9	oha-let-7b-3p	6	8	4	6	6.02517
AAAAGCTGGGTTGAGAGGGCGA	22_18330_10	chi-miR-320-3p	15	3	1	9	5.99903
TGAGAACTGAATTCCAC	17_1432_20	oan-miR-146a-5p	4	6	6	7	5.97003
TATAGGGATAGAAGCCATGCA	21_6662_16	oha-miR-135-1-3p	5	7	6	5	5.94353
TAATACTGTCTGGTAACGATGTC	23_12428_8	lmi-miR-8-3p	14	6	4	2	5.90108
GGGTTCCTGGCACCGTGATTT	21_6063_18	ssa-miR-23a-4-5p	8	6	4	6	5.81285
AAGCATCGCGAAGGCCCGCGGCGGG	25_4706_7	mmu-miR-6240	8	2	9	4	5.74782
AGGCGGAGACTTGGGCAGTTGCC	23_5900_24	ssa-miR-25-3-5p	10	9	3	2	5.7322
TCTACAGTGCATGTGTCTCCAGTGT	25_2788_12	aca-miR-139-5p	7	3	7	6	5.71902
CATAAAGTAGACAGCACTACTA	22_10231_24	dre-miR-142b-5p	9	5	4	6	5.70669
AATGACACGATCACTCCCGCTGAGC	25_2329_14	oha-miR-425-5p	10	3	2	10	5.66884
GCCTGTCTGTGCCTGCTGTAC	21_7668_13	oha-miR-3120	13	5	3	4	5.61699
TAGGTAGTTTCCAGTTGTTGG	21_19442_4	chi-miR-196b	6	7	2	8	5.60728
CAGTGCAATAGTATTGTCAT	20_2180_22	ssa-miR-301c-3p	16	1	3	6	5.50178
AACATTCATGCTGTCGGTGGGT	22_22981_7	oha-miR-181c-5p	7	5	5	5	5.42062
CTATACAATCTATTGCCTTCCT	22_19606_9	oha-let-7f-2-3p	10	5	4	4	5.39725
AGAATTGTGTCTGGACATCTGT	22_11652_20	aca-miR-219-1-3p	8	5	2	8	5.39495
TGAGAACTGAATTCCATGGGTG	22_16093_12	tch-miR-146a-5p	8	5	2	8	5.39495
TAATACTGTCTGGTGATGCCG	21_13405_6	lva-miR-200-3p	12	5	2	5	5.37273
TTTCCTATGCATATACCTCTTT	22_11832_20	xtr-miR-202-5p	2	10	3	5	5.33025
CTGGGCGTGTGACAGCGGCTAT	22_23407_7	mse-miR-210	4	7	6	3	5.28054
CCCACTGATCAATGAATGCAAA	22_16083_12	mdo-miR-181b-2-3p	3	9	7	0	5.2509
ACCGTGGCATTAGATTGTTACT	22_10339_24	ssa-miR-132-4-5p	14	4	2	4	5.20024
TGGAATGCAAAGCAGTATGTAT	22_25439_6	gga-miR-1c	13	0	3	8	5.17473
TAAAGTGCTGATAGTGCAGGTAG	23_6385_22	pma-miR-20b	12	1	1	10	5.14593
TCCCACCACTGCCACCA	17_2204_12	bta-miR-1260b	11	2	3	7	5.14395
TGTAAACATCCTACACTCTCAGCTG	25_3431_9	efu-miR-30b	12	4	0	7	4.95483
CAAAGTGCTAACAGTGCAGGTAG	23_10795_10	mmu-miR-106a-5p	10	4	1	7	4.91187
AGGAGTTGTGGATGGACATC	20_2933_15	ssa-miR-219c-3p	6	6	3	5	4.9056
AGAATTGTACCTGGACATCTGT	22_14107_15	ssa-miR-219b-3p	9	2	3	7	4.79039
CACATACGTCTCTACAGGAATA	22_23054_7	ssa-miR-10b-3p	4	6	6	2	4.75449
TGCTCAGTAGTCAGTGTAGATTC	23_10971_10	aca-miR-222a-5p	4	6	2	7	4.72767
CTTTTAGTCGGATGTTTGCAGC	22_17352_11	pma-miR-30a-3p	5	4	4	6	4.71664
TAAAGTGCTCATAGTGCAGGTAA	23_11564_9	oha-miR-20b-5p	7	5	5	2	4.69129
TGAGGTATTAGTTTGTGCTGTT	22_14349_15	mmu-let-7j	6	5	4	4	4.69014
TGGAGTGTGACACTGGTGTTT	21_7515_13	gga-miR-122b	11	1	0	10	4.65857
TGAGGTAGTAGGTTGTAAAGTT	22_20500_9	pma-let-7d	7	3	2	8	4.6523
CGCTCAGTAGTCAGTGTAGAT	21_10268_9	tgu-miR-222-5p	3	5	6	3	4.53788
TATGTGCCTTTGGACTACATTG	22_32167_5	chi-miR-455-5p	5	2	2	10	4.50202
TGGCTCGGCAACAAGAAACTGC	22_26614_6	oha-miR-196b-3p	7	3	2	7	4.40919
TACCCTGTAGATCCGAGTTGGT	22_22393_8	sme-miR-10a-5p	9	3	0	8	4.38467
AGGCAGTGTAGTTAGTTGATTGC	23_7337_18	tch-miR-34c-5p	6	3	4	5	4.36737
CTTTTTGCGGTTTGGGCTTGC	21_7032_14	pma-miR-129a-5p	3	4	5	4	4.18746
TAGGTAGTTTCCTGTTGTTGGG	22_21886_8	mdo-miR-196a-5p	3	5	7	0	4.11915
AGTGGTTCTCGACAGTTCAACA	22_14520_15	ssa-miR-203b-5p	0	5	4	6	4.1157
TAGCAGCACATCATGATTTGTA	22_16909_12	oha-miR-15a-5p	2	8	4	1	4.10253
TGAGGGGCAGAGAGCGAGACT	21_8526_11	chi-miR-423-5p	9	1	0	9	4.0619
CAATGCTCCTGCAGTGCAATA	21_9747_9	oan-miR-33a-3p	7	6	2	2	4.04246
TCCCTGAGACCCTTTAACCTGTG	23_7931_16	tch-miR-125a-5p	5	7	3	1	4.03933
CAATGTTCCCGCAGTGCAATA	21_8229_12	aca-miR-33-1-3p	2	6	2	5	3.8879
TGATATGTTTGATATTAGGTTG	22_19615_9	oha-miR-190b-5p	8	1	3	5	3.84446
CTACAGTATAGATGATGTACTAC	23_9729_12	ppa-miR-144	4	3	5	3	3.83819
TCGTATCCGGCTCGAAGGACCA	22_16852_12	bmo-miR-2779	1	2	6	5	3.82173
TACAGCTAGATAACCAAAGATA	22_26108_6	oha-miR-9-3p	3	4	3	5	3.80939
TAAGGCACGCAGTGAATGCC	20_7314_5	gga-miR-124b	3	5	2	5	3.78174
ACCACCGACCGTTGAGTGTGCC	22_16245_12	oan-miR-181a-3-3p	7	2	4	3	3.77499
TTGGTCCCCGTCAACCAGCTGT	22_27317_6	sme-miR-133a-3p	6	3	2	5	3.7462
TCGTGTCTTGTGTTGCAGCCG	21_9197_10	cgr-miR-187	6	1	3	6	3.73402
CAATGTTCCTGCAGTGCAGTA	21_8917_10	gga-miR-33-3p	9	4	0	4	3.69518
AAACACCATTGTCACACTCCAC	22_16037_12	hsa-miR-3591-3p	5	4	3	3	3.67673
CCACCTCCCCTGCAAACGTCC	21_8856_11	oha-miR-1306-5p	0	3	5	5	3.6173
TCTCCCAACCCTTGTACCAGTGT	23_9771_12	oha-miR-150	8	4	1	3	3.58588
TAACAGTCTACAGTCATGGTCG	22_45248_3	oha-miR-212-3p	3	6	2	3	3.57846
TAGCAGCGCCATTTACAGAGCT	22_25232_6	ssa-miR-458-5p	4	5	3	2	3.53978
CATTGCACTTGTCCCGGCCCGT	22_21434_8	dya-miR-92a	2	8	2	1	3.48135
TAAGGTAGTAGATTGTATAGTT	22_16919_12	tch-let-7a-5p	0	7	4	1	3.46603
TAGCAGCACTTCAATATTGGCA	22_15754_13	aca-miR-457-5p	3	4	5	1	3.45814
CTTTCAGTCCGATGTTTGCAGT	22_28765_5	oha-miR-30d-3p	3	3	5	2	3.41831
AGTACCATTCAAAGAGCTATGA	22_15837_13	gga-miR-458b-5p	3	1	6	3	3.40613
TTCCATGTGTTATGAGTCAAAGT	23_11004_10	dre-miR-7149-3p	3	6	3	1	3.40284
TATTGCACTAGTCCCGGCCTCC	22_15888_13	cte-miR-92a	7	1	2	5	3.35709
TCTTTGGTGATCTAGGTGTATG	22_19314_10	tca-miR-9e-5p	3	3	0	8	3.32401
TGCGCAGTAGCCAGTGTAGATCC	23_24943_3	cgr-miR-222-5p	8	3	1	3	3.30294
TGTGCAAATTTATGCAAAGCTG	22_26932_6	tgu-miR-19a-3p	2	2	6	2	3.26918
GCTGCTTCACAACACCAGGGT	21_19610_4	tgu-miR-138-1-3p	1	7	2	2	3.26474
GACGTTAGCTCTGGTGGTGAT	21_9382_10	oha-miR-1306-3p	6	3	2	3	3.25998
TCAGTGCATAACAGAACTTTGT	22_16808_12	ola-miR-152	5	1	2	6	3.24665
TCCTTCATTCCACCGGATTCT	21_14307_5	ssa-miR-205a-5p	8	1	1	5	3.22328
TCCCTGAGACCCTACTTGTGA	21_12346_7	str-lin-4-5p	6	2	2	4	3.22015
AACAACATCCTGGTGCTGCCTGAGT	25_2992_11	ssa-miR-338a-4-5p	4	4	2	3	3.18936
TCGTTTCCCAGCCAACGCACCA	22_15405_13	hsa-miR-7977	4	3	2	4	3.14953
AGGTTGGGATCGGTAGCAATGCT	23_7860_16	oha-miR-92a-5p	13	1	1	1	3.13473
TGAGGAGTTTAGAGCGAGTAAA	22_21355_8	ccr-miR-7132	8	4	1	1	3.09967
GCTGATGATGATGATGCTGATG	22_17546_11	hsa-miR-4502	1	7	3	0	3.08911
TAGCACCATTTGAAATCAGTGC	22_20119_9	bbe-miR-29b-3p	2	2	6	1	3.02607
TAGCAGCACAACATGGTTTGTA	22_17030_11	aca-miR-15b-5p	2	3	5	1	2.99842
AGAATTGTGACTGGACATCTGT	22_18308_10	oan-miR-219-3p	8	2	0	4	2.95252
CTTTCAGTCTGATGTTTGCAGC	22_23259_7	ola-miR-30d-3p	5	4	3	0	2.9474
ATGTAGGGTTCAAAGCCATTAGT	23_17851_5	ssa-miR-135b-1-3p	8	0	1	5	2.94034
CACAGCGCATACAATGTGGA	20_6380_6	ssa-miR-460-3p	3	2	2	5	2.93293
TCCTGTACTGAGCTGCCCCGAGC	23_8831_13	efu-miR-486	11	0	0	4	2.91698
CTGGGAGGGGGATGTTTACTCT	22_34263_4	oan-miR-30b-3p	8	2	3	0	2.91186
AGGTTGGGATTGGCAGCAATGCT	23_10139_11	ssa-miR-92a-5p	7	1	2	3	2.87088
TGCAGTCCACGGGCATATACAC	22_30036_5	cgr-miR-455-3p	2	3	3	3	2.86346
ATCACATTGCCAGGGATACCA	21_19734_4	oan-miR-23b-3p	0	3	4	3	2.8205
GTCCAGTTTTCCCAGGAATCCCTTA	25_2710_12	efu-miR-145	6	2	3	1	2.80141
AGCCACTGACTAACGTACATTG	22_16385_12	ssa-miR-210-5p	4	2	1	5	2.79911
GGGCAAGATGTTGGCATAGCTG	22_16319_12	ola-miR-31	10	1	0	3	2.78003
CTCTGACGATATTGCACTACT	21_12670_6	oha-miR-301b-5p	5	3	1	3	2.77261
ATAGCTCTTTAAATGGTACTGC	22_21794_8	fru-miR-458	1	3	4	2	2.75416
GGCTGGGAAGTCAAAGGGACGC	22_18234_10	dre-miR-204-3p	5	4	0	3	2.74496
TGGAATGTTAGGAAGTGTGTGT	22_16111_12	oan-miR-1b	6	2	2	2	2.73393
TAAATGCTGCAGAATTGTACCG	22_17304_11	ssa-miR-734-3p	3	2	2	4	2.68982
GCTGTGTGAGGTCAGACCTATC	22_24052_7	ssa-miR-2188-3p	3	3	1	4	2.66217
AATCAGCAAGTATACTGCCGCA	22_18556_10	mdo-miR-34a-3p	2	5	2	1	2.63253
AGCTCGGTCTGAGGCCCCTCAGT	23_12381_8	tch-miR-423-3p	8	4	0	0	2.54597
TAGGTAGTTTTATGTTGTTGGG	22_33204_4	ipu-miR-196d	3	4	2	1	2.52637
AGTGGTTCTTAACAGTTCAACAGT	24_6139_8	dre-miR-203a-5p	3	0	4	3	2.50201
TTGCTGTGATGTGAGCTGAGCTA	23_12504_8	gga-miR-1696	3	5	1	1	2.49872
GCTTTGACAATGTTGCACTACT	22_20260_9	ssa-miR-301a-5p	6	2	2	1	2.49082
AAATCTCAGCTGGCAACTGTGA	22_18423_10	tni-miR-216a	4	1	4	1	2.47551
GACTTGGTCTAAGCTCCTCAGA	22_28259_5	ssa-miR-7132b-5p	3	1	3	3	2.47436
TAACGGAACCCATAACGCAGCTG	23_11013_10	ssa-miR-462b-5p	4	2	3	1	2.44786
AAGTTCTGTGATACACTCAGG	21_15076_5	chi-miR-148b-5p	2	2	1	5	2.44556
TCAGATCCCAGCGGTGCCTCCA	22_33201_4	hsa-miR-5100	7	1	2	1	2.38466
CTGTGCGTGTGACAGCGGCTGT	22_28224_5	tch-miR-210	1	1	3	4	2.36392
CAGTGCAATAATGAAAGGGCATC	23_10785_10	ssa-miR-130a-2-3p	5	1	3	1	2.3417
CATAGTCACAAAAGTGATCATT	22_22131_8	efu-miR-153	1	1	6	0	2.32325
ACTATATATCAAACATATTCCT	22_18281_10	ssa-miR-190a-3p	6	0	4	0	2.30302
TGAGGTAGTCGGTTGTAGAGTT	22_38798_4	pmi-let-7-5p	3	0	1	6	2.29957
TATTGCACTTATCCCGGCCTGA	22_38247_4	dan-miR-311a	2	2	2	3	2.26993
TGGCAAGATGTCGGCATAGCTG	22_24042_7	dya-miR-31a	1	2	1	5	2.26878
GGCTTCTTCACAACACCAGGGC	22_25242_6	oha-miR-138-1-3p	8	2	0	1	2.2232
TCAGTTATCTCAGTGCTGATGCT	23_13179_8	gga-miR-101-2-5p	1	1	4	2	2.18829
GTACAGTTTTCCCAGGAACCCCT	23_23221_4	mmu-miR-6402	1	2	3	2	2.16064
ATGGGTATGATACGACC	17_5571_4	ssa-miR-729-3p	3	2	1	3	2.13612
AAGCAGCACATAAATACTGGAG	22_26143_6	dre-miR-457b-5p	2	4	2	0	2.10649
TACTTCATTCCACTGGAGTCTG	22_28887_5	oha-miR-205b-5p	4	4	0	1	2.08197
TGATATGTTTGATATTGGGTTG	22_22080_8	chi-miR-190b	2	3	2	1	2.06666
TCGAATCCTGCCGACAACGCCA	22_19768_9	efu-miR-9277	4	0	2	3	2.05761
TATTGCACTTGACCCGGCCTGC	22_21236_8	api-miR-92b	7	2	0	1	2.04642
TACCCTGTGGACCCGAATTTGT	22_26891_6	pma-miR-10a	4	2	0	3	2.00231
TGAAATGTTTAGGACCACTAGA	22_37565_4	ppy-miR-203	1	1	1	5	1.98585
TTGGTCCCCTTCAACCAGCCGC	22_31952_5	xla-miR-133d	1	3	3	0	1.95736
CCGCACTGTGGGTACTTGCT	20_4298_9	chi-miR-106b-3p	4	0	0	5	1.92265
ATCATTTTTGTGTCTATGCAACT	23_20195_4	spu-miR-153-5p	1	2	3	1	1.91753
TGGTTCTTAACAGTTCAACAGTT	23_13818_7	hsa-miR-203a-5p	1	5	1	0	1.90206
TCTCATCCTGGGGCTG	16_4356_5	mmu-miR-5119	0	5	0	2	1.90091
TTTGGAGGCGTGGGTTTTTTT	21_21464_3	hsa-miR-4443	6	1	1	1	1.8973
TAAGTGCTTCTCTTTGGTGTAG	22_35416_4	ppy-miR-520d-3p	1	6	0	0	1.87441
CTCACTGATCGATGAATGCAAA	22_26160_6	mml-miR-181b-2-3p	4	2	1	1	1.82668
CAGTGCAATGGTATTGTCATTGCA	24_7374_6	rno-miR-301b-3p	3	2	0	3	1.82553
TGTGCAAATCCATGCAAAACTGAC	24_7390_6	sha-miR-19b	5	0	3	0	1.81565
GCCCTTTTTCTGCTGTACTACT	22_22841_7	ssa-miR-130d-2-5p	7	0	1	1	1.79113
TATTGCACACGTCCCGGCCTCC	22_21406_8	str-miR-92-3p	4	1	1	2	1.78685
AACCCGTAGCTCCGAACTCGTG	22_27043_6	asu-miR-100c-5p	3	1	0	4	1.7857
CTATACAACATACTGCCTTCCC	22_28366_5	mml-let-7b-3p	5	2	1	0	1.76035
AGTTCTTCAATGGCAAGCTTT	21_14913_5	chi-miR-22-5p	4	2	0	2	1.7592
TACGGCACTCGGTGAATGCCAA	22_30648_5	oan-miR-124a-2-3p	2	1	2	2	1.74389
CATTCACCGCGTGCCTTAATT	21_12269_7	gga-miR-124c-5p	1	1	1	4	1.74274
TAATACTGTCAGGTAATGCCG	21_19764_4	str-miR-236-3p	1	0	5	0	1.72972
CTGCGCAAGCTACTCCCTTGCC	22_22229_8	ssa-let-7i-2-3p	5	1	1	1	1.72052
TGGACGGAGAACTAATAAG	19_3814_7	tca-miR-3878-5p	1	2	0	4	1.71509
TGGAGTGTGACAATGGTGTTTGTGT	25_11543_3	mdo-miR-122-5p	0	6	0	0	1.69763
CTCACTGGTCAATGAATGCAAA	22_45172_3	rno-miR-181b-2-3p	2	1	1	3	1.67641
TCAGTTATCTCAGTGCTGATGC	22_27565_6	chi-miR-101-5p	0	5	0	1	1.6578
TATACACACACACACATACATG	22_42101_3	mmu-miR-467f	1	3	2	0	1.64677
TGAGGTAGTAGATTGTGTTGTT	22_40337_3	ssa-let-7f-5p	3	3	0	1	1.62225
TGGCAAGATGCTGGCATAGCTG	22_23494_7	ssc-miR-31	2	1	0	4	1.60893
TGCTCAGTAGGCAGTGTAGATC	22_34963_4	ssa-miR-222a-5p	4	2	1	0	1.58357
TAGCACCATTTGAAATCAGTT	21_11361_7	ssa-miR-29c-3p	3	0	1	3	1.57024
AGAGCTTAGCTAATTGGTGAGC	22_38396_4	ssa-miR-27c-2-5p	2	0	3	1	1.52843
TGAGGCAGTAGATTGAATAGT	21_19024_4	ppy-miR-1827	2	1	2	1	1.50078
CTCACTGAACAGTGAATGCAA	21_24202_3	oha-miR-181c-3p	0	2	3	0	1.49764
CCAGTGGAGGTGCTGTTATCTG	22_33801_4	ola-miR-194-3p	2	2	1	1	1.47313
TTTAGTGTGATAATGGCGTTTG	22_31461_5	hsa-miR-3591-5p	0	3	2	0	1.46999
ACCGCAGGCACAGACAGGCAGTA	23_47167_2	gga-miR-1623	2	0	2	2	1.46095
TCCACAGGCTTTCTTGAACTG	21_11357_7	ata-miR396b-5p	4	0	0	3	1.43643
TAACCTGTAGATTCGAATTTGT	22_25948_6	asu-miR-100b-5p	2	1	1	2	1.4333
ACCCTGTAGATCCGGGTTTTTGT	23_27168_3	mse-miR-993	1	0	4	0	1.41913
GCCCTTTTTATGTTGTACTACT	22_30041_5	mdo-miR-130c-1-5p	5	1	0	1	1.40993
CTGAACAGCCTCCTAGCTTTCC	22_43062_3	oha-let-7c-2-3p	5	1	0	1	1.40993
TATTGCACATTACTAAGTTGCA	22_31201_5	oha-miR-32-5p	0	3	1	1	1.40251
AAGCTGCCTGCTGAAGAGCTGT	22_28304_5	lgi-miR-745a	5	0	0	2	1.3701
CATTGCACTCGTCCCGGCCTGT	22_45781_3	bbe-miR-92b-3p	1	2	2	0	1.36383
CAGTGCAACAGTATTGTCATTGC	23_19355_5	ssa-miR-301b-3p	0	0	2	3	1.3505
CTATACAATCTACTGTCTTTCC	22_25202_6	tch-let-7a-3p	4	0	2	0	1.32828
TTGACTTCAGTAGGAGCAGGATT	23_19565_4	gga-miR-1677-3p	3	0	1	2	1.32714
TGGAGAGAAAGGCAGTTCCTGA	22_38921_3	tch-miR-185-5p	3	0	1	2	1.32714
AACGCCATTATCACACT	17_7385_3	oha-miR-122-3p	1	1	2	1	1.324
TTATTGCTTAAGAATACACGTAG	23_33300_2	pma-miR-137-3p	4	1	1	0	1.30063
GTGCATTGTAGTTGCATTGT	20_6050_6	pma-miR-33a	4	2	0	0	1.27298
AAGTTCTGTGATACACTTCGACT	23_20745_4	ssa-miR-148a-5p	3	0	0	3	1.25966
CAATCATGTGTAGTGCCAATAT	22_42910_3	ssa-miR-96-3p	1	1	1	2	1.25652
GTGAACCTGGCATACAATGTAG	22_49974_3	aca-miR-221-5p	0	1	0	4	1.25537
TAACAGTCTACAGCCATGGACG	22_38566_4	pma-miR-132-3p	0	0	4	0	1.24236
AACTGGCCCACAAAGTCCCGCT	22_31111_5	tch-miR-193b-3p	1	2	0	2	1.22887
CTATACAACCTACTGCCTTCCT	22_28982_5	chi-let-7b-3p	2	3	0	0	1.20237
CTGGGAGAGGGGTGTTTACTCT	22_33377_4	ssa-miR-30a-4-3p	5	0	1	0	1.19447
CTTTCAGTTAGATGTTTGCTGC	22_50517_2	efu-miR-30d	5	0	1	0	1.19447
AAGTTCGGTGATACACTCCGACT	23_16107_6	ssa-miR-148b-5p	4	0	0	2	1.19332
CGCGTACCAAAAGTAATAATGG	22_28503_5	oha-miR-126-3p	1	1	0	3	1.18904
ACTGCAGTGTTTGCACTTCA	20_10906_3	ssa-miR-20b-3p	1	1	0	3	1.18904
TAGCAGCACATCATGGATTGTA	22_37649_4	pma-miR-15b	0	1	2	1	1.14722
ACAGATTCGATCCTAGGGGA	20_9771_3	chi-miR-10b-3p	3	1	1	0	1.12386
CTATATATCAAACATATTCCTA	22_46205_3	chi-miR-190a-3p	2	1	0	2	1.12271
AGGCAGTGTAATTAGTTGATTAC	23_42687_2	chi-miR-34b-5p	0	2	1	1	1.11957
TCGGATCCGGGTCACGGCACCA	22_35484_4	hsa-miR-4454	1	0	3	0	1.10854
TTAAGGCACGCGGTGAATGCTT	22_71499_2	sme-miR-124a-3p	0	0	2	2	1.10739
AACCCGTATTTCCGAACTTGTG	22_38467_4	dpe-miR-100	0	0	2	2	1.10739
TTTTTTCGTTCGGCTCGCGTC	21_23431_3	lva-miR-375-3p	3	2	0	0	1.09621
TTGAACTGTTAAGAACCACTGC	22_41167_3	ipu-miR-203c	3	0	1	1	1.08403
CAGTGCAATAGCATTGTCATTGCA	24_12160_3	pma-miR-301b	3	0	1	1	1.08403
AGAATTGTGGCTGGACATCTGT	22_28791_5	ptr-miR-219-2-3p	2	0	0	3	1.08288
AGTGTTTCCTACTTTATGGATG	22_29442_5	ssa-miR-142a-3p	2	0	0	3	1.08288
TATCGGGATGGAAGCCATGAA	21_36384_2	efu-miR-135	0	1	1	2	1.07974
AATCTTCCCCTGTTGCACTACT	22_35752_4	aca-miR-130b-5p	1	2	1	0	1.05324
CGGCAAGATGTTGGCATAGCTGA	23_38598_2	str-miR-72-5p	1	2	1	0	1.05324
TGGAAGACTTGTGATTGTGTTGTT	24_11089_4	pma-miR-7b	1	0	2	1	1.04106
AACATCGACCGTTGGCTGTACC	22_32888_4	ssa-miR-181a-3-3p	1	3	0	0	1.02559
TGGCAAGATGTTGGCATAACTG	22_44444_3	sme-miR-31a-5p	3	0	0	2	1.01655
CAGGCTGGTTAGTTGGTTGTCT	22_68955_2	gga-miR-1701	1	1	1	1	1.01341
GACGTTAGCTCTGGTGGTGATG	22_36035_4	rno-miR-1306-3p	1	1	1	1	1.01341
AGTGGTTCTCAATAGTTCAACA	22_36464_4	ssa-miR-203a-5p	1	1	1	1	1.01341
AACAATATCCTGGTGCTG	18_13710_2	oha-miR-338-5p	0	1	0	3	1.01226
TTCCACAGCTTTCTTGAACTT	21_14869_5	ata-miR396c-5p	4	1	0	0	0.990045
CTCACTGAACGATGAATGCTA	21_27361_2	ola-miR-181b-3p	2	0	2	0	0.974731
CATTGCACTTGTCTCGTCTGA	21_18924_4	ptr-miR-25	1	0	1	2	0.973582
AACCATCGACCGTTGAGTG	19_6525_4	hsa-miR-181c-3p	0	0	0	4	0.972433
TGAGGTAGTAGGATGTAT	18_7095_3	mml-miR-6134	4	0	0	1	0.950215
TGAGGTAGTAGGTTTTTTAGTT	22_44894_3	pma-let-7b-5p	4	0	0	1	0.950215
TTTCGGTTATCTAGCTTTAT	20_17861_2	oha-miR-9-1-5p	1	1	0	2	0.945932
CTCACTGACCAATGAATGCAAA	22_35209_4	tgu-miR-181b-2-3p	1	1	0	2	0.945932
TAGCACCATCTGAAATCGGTTA	22_48751_3	efu-miR-29a	0	0	3	0	0.931767
TGATTGTCCGAACGCAATTCTTG	23_34402_2	lva-miR-219-5p	2	0	1	1	0.907251
TTTCAGTTTGATGTTTGCTGC	21_41868_2	dre-miR-30a-3p	1	0	0	3	0.906102
GGTTCCTGCTGAACTGAGCCAG	22_48566_3	hsa-miR-3074-5p	0	1	2	0	0.904116
TTCAGTCATGGTTTCTAGTAAT	22_30789_5	ppt-miR1075	5	0	0	0	0.883883
AAACCGTTACCATTACTGTGTT	22_58740_2	eca-miR-451	2	1	0	1	0.8796
ACATACTTCCTTACATCCCCAT	22_46208_3	crm-miR-1-5p	0	2	1	0	0.876466
AGCTGGTAAATTGGAACCAAA	21_24705_3	bbe-miR-133-3p	0	2	1	0	0.876466
TAGCAGCGCATCATGGTTTG	20_11770_3	ssa-miR-15c-5p	0	3	0	0	0.848816
TAGCAGCACGGAATGGTTTGTG	22_62623_2	hhi-miR-15a	3	0	1	0	0.840919
TTTGGCACTGGAAGAATTCACT	22_57209_2	tur-miR-263b-5p	3	0	1	0	0.840919
TCGGACCAGGCTTCATTCCCC	21_18092_4	ata-miR166d-3p	2	0	0	2	0.83977
TGGCAAGATGCTGGCATAGCTGT	23_20532_4	cfa-miR-31	2	0	0	2	0.83977
GTTTTTTTAGGTTTTGACTTT	21_24439_3	ssa-miR-737-5p	0	1	1	1	0.836636
GTGTGCGTGTGACAGCGGCT	20_11635_3	pma-miR-210	0	1	1	1	0.836636
TTATTGCTTGAGAATACGCGTAG	23_29470_3	oha-miR-137-3p	0	1	1	1	0.836636
ATCTCAGGTTCGTCAGCCCATGA	23_21005_4	ipu-miR-1388	3	1	0	0	0.813269
TTATCTCAGCTGGCAACTGTGA	22_48507_3	ptr-miR-216a	0	2	0	1	0.808986
TCTTTGGTTATCCAGTTGTATG	22_49577_3	cin-miR-9-5p	0	0	1	2	0.796805
ACAAGTCAGGCTCTTGGGACCT	22_49595_3	tgu-miR-125-1-3p	0	0	1	2	0.796805
CTGTGCGTGTGACATCGGCTAA	22_58959_2	api-miR-210	3	0	0	1	0.773438
AAGTTCTGTGATACACTCAGGCT	23_20018_4	ssa-miR-152-5p	3	0	0	1	0.773438
CGACAACAGTCTGTAAGCTGT	21_23662_3	ssa-miR-21a-2-3p	1	1	1	0	0.770304
TAGCAGCACGTAAATATTGGGT	22_40235_3	xtr-miR-16b	1	1	1	0	0.770304
CTACAGTATAGATGATGTACTCT	23_23789_3	gga-miR-144-3p	1	2	0	0	0.742654
TTTGTTCGTTCGGCTCGAGTGA	22_44828_3	ngi-miR-375	1	2	0	0	0.742654
TTCACAGTGGCTAAGTTCAGTG	22_44583_3	tni-miR-27e	1	2	0	0	0.742654
AGCTCTGATACCATGATT	18_8688_3	mdm-miR1511	0	0	0	3	0.729325
CCAGTGGAGCGGCTGTTGCGTG	22_41574_3	aca-miR-194-2-3p	1	1	0	1	0.702824
TGTAAGACGAACAAAAAGTTTT	22_43671_3	dre-miR-736	1	1	0	1	0.702824
TGAGGTAGTTGGTTGTATCGTT	22_43555_3	cin-let-7e	1	1	0	1	0.702824
CCTGTCATTTCTGTAGGCCACTG	23_28110_3	oha-miR-215-3p	1	1	0	1	0.702824
GCTCTGACTATGTTGCACTACT	22_45269_3	rno-miR-301b-5p	1	1	0	1	0.702824
CGTGTTCACAGCGGTCCTTGAT	22_40094_3	sko-miR-124-5p	2	0	1	0	0.664142
TCTCTCGGCTCCTCGCGGCTCG	22_39162_3	hsa-miR-3615	1	0	0	2	0.662993
TCCATAAAGTAGAGAGCACTA	21_20805_3	ssa-miR-142b-5p	1	0	0	2	0.662993
AGCAGCATTGTACAGGGCTATGAAG	25_9453_3	efu-miR-103a	1	0	0	2	0.662993
CTTGTTCGTTCGGCTCGCGT	20_10851_3	cin-miR-375-3p	2	1	0	0	0.636492
CAAGCTCGACTCTGTGGGTCT	21_22178_3	ola-miR-99	2	1	0	0	0.636492
TAAGGCACGCGGTGAATA	18_13978_2	gsa-miR-124b-3p	0	0	2	0	0.621178
TCTTAGATCGATGTGGTGCTCCGG	24_26193_2	mmu-miR-5099	0	0	2	0	0.621178
TTTCAGTTAGATGTTTGCTGC	21_38975_2	chi-miR-30d-3p	0	0	2	0	0.621178
ACTCCCAATCCTTGTACCAGT	21_38901_2	ola-miR-150	0	0	2	0	0.621178
AAGCTGCCAGCTGAAGAGCTAT	22_71457_2	pma-miR-22a-3p	0	0	2	0	0.621178
TCGGACCAGGCTTCAATCCCT	21_21827_3	ata-miR5168-3p	2	0	0	1	0.596662
TCAGGCTCAGTCCCCTCCCGAT	22_40975_3	cgr-miR-484	2	0	0	1	0.596662
TTGCATAGTAACAAAAGTGATC	22_40852_3	cin-miR-153-3p	2	0	0	1	0.596662
CACCCTGTAGAATCGAATTTGT	22_43478_3	xtr-miR-10c	2	0	0	1	0.596662
AGGGCTTAGCCGATTGGTGAAC	22_40595_3	mdo-miR-27b-5p	2	0	0	1	0.596662
CAGTCTGGTTAGCTGGTTGTCT	22_41588_3	mse-miR-34	2	0	0	1	0.596662
TCTCTCTGCTGTTCTCTCCAGA	22_66839_2	mmu-miR-7094-3p	0	1	1	0	0.593528
GATAGTTTTGCATAGTTGCACT	22_65624_2	oha-miR-19a-5p	0	1	1	0	0.593528
CAACAAATCATAGTCTACCTCA	22_64818_2	ssa-miR-7a-5-3p	0	1	1	0	0.593528
CACCCGTAGAACCGACCTTGCG	22_65084_2	tch-miR-99b-5p	0	1	1	0	0.593528
TCCTTCATTCCACCGGAACCTG	22_66512_2	xtr-miR-205b	0	1	1	0	0.593528
TCGGTAGTTTCCTGTTGTTGGGA	23_42266_2	bta-miR-196b	0	1	1	0	0.593528
CAATCAGCAAGTATACTGCCGCA	23_40878_2	gga-miR-34a-3p	0	1	1	0	0.593528
TAGTTTATCAGACTGGTATTGGC	23_43754_2	mmu-miR-21b	0	1	1	0	0.593528
AGCTGGTGTTGTGAATCATGCCGT	24_24218_2	cfa-miR-138b	0	1	1	0	0.593528
GTTTTTTTTAGGTTTTGAT	19_12379_2	oha-miR-737-5p	0	2	0	0	0.565877
ATCACGTCGGGTTCACCA	18_13292_2	ppt-miR894	0	2	0	0	0.565877
CCTATCCTTGATTACTTGTTTC	22_67672_2	oha-miR-26-2-3p	0	2	0	0	0.565877
CATCTTACGAGGCAGTTTTGGA	22_68966_2	ssa-miR-200a-3-5p	0	2	0	0	0.565877
CGGGGCCGAGACGCTGTCTGAGA	23_42717_2	ssa-miR-128-1-5p	0	2	0	0	0.565877
CTTTCAGTCTGATGTTTGC	19_14022_2	ipu-miR-30a	0	0	1	1	0.553697
ACGGGTGAGGTTCTTGGGAGCT	22_71810_2	chi-miR-125a-3p	0	0	1	1	0.553697
AGGCAGACTGTGACTTGTTGTC	22_74938_2	gga-miR-3529	0	0	1	1	0.553697
GCTATTTCACGACACCAGGGT	21_38352_2	rno-miR-138-2-3p	0	0	1	1	0.553697
TTATAGTATTCCACCTACCCTGATT	25_23543_2	oha-miR-2985a-3p	0	0	1	1	0.553697
CATTGCACTTGTCTCAGTCTGC	22_73661_2	pma-miR-25b-3p	0	0	1	1	0.553697
TCTTTGGTTATGTAGCTTTATG	22_73728_2	pma-miR-9b	0	0	1	1	0.553697
TAAGTGCTACTTGTTGGAGTAG	22_75155_2	ssa-miR-430a-3p	0	0	1	1	0.553697
TAATACTGCCAGGTAATGACGAT	23_46261_2	prd-miR-236-3p	0	0	1	1	0.553697
ACCTTGGCTTTAGACTGCTTACT	23_48055_2	ssa-miR-212a-5p	0	0	1	1	0.553697
TTGGACTGAAGGGAGCTCCC	20_9490_3	bra-miR319-3p	3	0	0	0	0.53033
AGCTACATTGCCCGCTGGGTTTC	23_44154_2	hvt-miR-H14-3p	0	1	0	1	0.526047
TATCTGACAATGTTGCACTACT	22_63170_2	gga-miR-301a-5p	1	0	1	0	0.487366
CAATGTTTCTGCAGTGCAATA	21_32743_2	oha-miR-33a-3p	1	0	1	0	0.487366
AAGGAGCTGAGATTGGGAGCACT	23_31493_2	ipu-miR-7558b	1	0	1	0	0.487366
TGTAAGACGAACAAAAAGTTT	21_26950_2	ssa-miR-736-3p	1	0	1	0	0.487366
AATGGCGCCACTAGGGTTGTGT	22_56860_2	tch-miR-652-3p	1	0	1	0	0.487366
CTCCGGGACGGCTGGGA	17_13355_2	hsa-miR-4497	0	0	0	2	0.486217
TCGATAGCTCAGTTGGTAGA	20_21041_2	gga-miR-1692	0	0	0	2	0.486217
TATTGCACTTCTCCCGGCCTA	21_40809_2	dvi-miR-311-3p	0	0	0	2	0.486217
TCAGGCTCAGTCCCCTCCCGAA	22_77165_2	ggo-miR-484	0	0	0	2	0.486217
ATACTAAGTACACTACATTT	20_20021_2	hhi-miR-728	0	0	0	2	0.486217
CATCTTACTGGGCAGCATTGGA	22_75764_2	cfa-miR-200b	0	0	0	2	0.486217
TCTTTGGTTTCCTAGCTGTATG	22_75810_2	mdo-miR-9b-5p	0	0	0	2	0.486217
AAATGTCCCTTAATTGTTTGGT	22_75874_2	ssa-miR-7552a-3p	0	0	0	2	0.486217
TATGGCACTAGTAGAACTCACTG	23_49094_2	csa-miR-183	0	0	0	2	0.486217
AGGCAGTGTAGTTAGTTGATTGG	23_51121_2	oan-miR-34b-5p	0	0	0	2	0.486217
ACCTAGCATACAATGTAGATTTCTGT	26_30604_2	ssa-miR-221-3p	0	0	0	2	0.486217
CAAGCTTGTGTCTATAGGTAT	21_28766_2	chi-miR-100-3p	1	1	0	0	0.459715
CTGGGAGAGGAATGTTTACTCT	22_51300_2	aca-miR-30b-3p	1	1	0	0	0.459715
TAGCACCATTCGAAATCAGTG	21_28188_2	dya-miR-285	1	1	0	0	0.459715
TAGTGTTTCCTACTTTATGGAT	22_62847_2	ssa-miR-142b-3p	1	1	0	0	0.459715
ACCTGGCATACAATGTAGATTACTGT	26_21333_2	oha-miR-221-5p	1	1	0	0	0.459715
ATTTTGACCGTGCAAAGGTAG	21_32705_2	cgr-miR-1973	1	0	0	1	0.419885
TAGGTAGTTTAAAGTTGTTGG	21_28221_2	cin-miR-196-5p	1	0	0	1	0.419885
TATGGCTTTTTATTCCTTTCTG	22_63013_2	gga-miR-135b	1	0	0	1	0.419885
CTATACGACCTGCTGCCTTT	20_12839_2	chi-let-7d-3p	1	0	0	1	0.419885
ACATACTTCCTTACATCCCCATA	23_38298_2	cel-miR-1-5p	1	0	0	1	0.419885
ACTGCAGTATAAGCACTTCTGGC	23_32822_2	gga-miR-106-3p	1	0	0	1	0.419885
GGCTACAACACAGGACATGG	20_12875_2	gga-miR-187-5p	1	0	0	1	0.419885
CATCTTACTAGACAGTGCTGGA	22_61401_2	oan-miR-200a-5p	1	0	0	1	0.419885
CAAGCTTGTATCTATAGG	18_10248_2	oha-miR-100-3p	1	0	0	1	0.419885
ATAGGTAGTATCATGTTGTTGG	22_61742_2	pma-miR-196b	1	0	0	1	0.419885
TTCCCTTTGTCATCCTGCGCCT	22_61345_2	ptr-miR-211	1	0	0	1	0.419885
AGCTACATTTGCCTACTGGGTCTCT	25_18240_2	pma-miR-222-3p	1	0	0	1	0.419885
CATCCCCATTCCACTCCTAGCAGTT	25_18483_2	tgu-miR-2954-3p	1	0	0	1	0.419885
TACCGCACTGTGGGTACTTGCT	22_50496_2	efu-miR-106	1	0	0	1	0.419885
CGGGACATTGGGGGCGAGATG	21_26742_2	dre-miR-193b-5p	2	0	0	0	0.353553
TGGGAGAGGGCTGTTTACTCT	21_28144_2	mdo-miR-30c-2-3p	2	0	0	0	0.353553
ACATAGGGTTCAAAGCCATTGG	22_53486_2	ssa-miR-135b-3-3p	2	0	0	0	0.353553
ACGTTAGCTCTGGTGGTGATGA	22_56362_2	tch-miR-1306-3p	2	0	0	0	0.353553
CATCGGGGATGTCGTGTCTGTCA	23_36994_2	aca-miR-425-3p	2	0	0	0	0.353553
ACAGGTTAGGCTCTTGGGACCT	22_55374_2	mdo-miR-125b-1-3p	2	0	0	0	0.353553
GACCGTTGACTGTACCT	17_10100_2	mmu-miR-181a-2-3p	2	0	0	0	0.353553
CAGATTCGATCCTAGGGGAA	20_13192_2	oha-miR-10c-3p	2	0	0	0	0.353553
AACTGGCCCGTAAAGTCCCGCT	22_53356_2	pma-miR-193	2	0	0	0	0.353553
GGCTGGTCCGAAGACGGTGGGTT	23_36221_2	prd-miR-5960-5p	2	0	0	0	0.353553
AACATTCAACCTGTCGGTG	19_9225_2	tch-miR-181c-5p	2	0	0	0	0.353553
GTCCATGGTATTCAGTTCTCTA	22_57305_2	tgu-miR-146a-3p	2	0	0	0	0.353553
TAAGGTGCATCTAGTGCTGATA	22_59542_2	mmu-miR-18b-5p	2	0	0	0	0.353553
AGGGACTTTTGGGGGCAGCTGTTTTT	26_17895_2	oha-miR-365a-1-5p	2	0	0	0	0.353553
ACCTGGCATACAATGTAGAATTCTG	25_18568_2	mdo-miR-221-5p	2	0	0	0	0.353553
