# Supplementary material for: The microRNA repertoire of Tibetan naked carp Gymnocypris przewalskii: A case study in Schizothoracinae fish on the Tibetan Plateau
Source: PLoS One. 2017 Mar 30;12(3):e0174534. doi: 10.1371/journal.pone.0174534 (PMC5373569; doi:10.1371/journal.pone.0174534)
Supplement: S8 Table — (XLSX) [file pone.0174534.s008.xlsx]

## Sheet: Sheet1
S8 Table. GO annotation of conserved miRNA targets.
Gene ontonogy (GO)	Number
signal transduction	140
cell differentiation	129
oxidoreductase activity	123
small molecule metabolic process	102
response to stress	95
single-organism process	92
metabolic process	86
single-organism cellular process	86
organic substance metabolic process	85
primary metabolic process	82
catalytic activity	81
cellular metabolic process	81
membrane	80
macromolecule metabolic process	80
nitrogen compound metabolic process	79
intracellular	78
biological regulation	78
protein binding	77
ion binding	76
intracellular part	75
regulation of biological process	75
regulation of cellular process	74
cellular macromolecule metabolic process	71
cellular nitrogen compound metabolic process	70
organic cyclic compound binding	70
heterocyclic compound binding	69
organic cyclic compound metabolic process	69
heterocycle metabolic process	69
membrane part	68
cellular aromatic compound metabolic process	67
localization	67
nucleobase-containing compound metabolic process	66
biosynthetic process	66
establishment of localization	65
transport	62
response to stimulus	62
intrinsic component of membrane	60
integral component of membrane	58
single-organism metabolic process	58
organic substance biosynthetic process	54
organelle	54
intracellular organelle	52
cellular biosynthetic process	51
macromolecular complex	51
single-organism localization	50
single-organism transport	50
protein complex	49
nucleic acid metabolic process	49
hydrolase activity	47
cation binding	47
cellular response to stimulus	46
metal ion binding	45
macromolecule biosynthetic process	45
cellular macromolecule biosynthetic process	44
cellular nitrogen compound biosynthetic process	42
gene expression	42
cell communication	41
single organism signaling	41
signaling	40
signal transduction	40
organic cyclic compound biosynthetic process	38
intracellular membrane-bounded organelle	38
membrane-bounded organelle	34
heterocycle biosynthetic process	34
aromatic compound biosynthetic process	34
regulation of metabolic process	31
RNA metabolic process	31
protein metabolic process	30
nucleic acid binding	28
transferase activity	28
regulation of cellular metabolic process	24
nucleobase-containing compound biosynthetic process	24
transporter activity	22
organonitrogen compound metabolic process	21
regulation of macromolecule metabolic process	21
cytoplasm	20
regulation of primary metabolic process	20
anion binding	19
regulation of nitrogen compound metabolic process	19
small molecule binding	18
regulation of nucleobase-containing compound metabolic process	18
regulation of gene expression	15
RNA biosynthetic process	15
regulation of RNA metabolic process	14
nucleotide binding	14
nucleoside phosphate binding	13
transcription, DNA-templated	12
nucleic acid-templated transcription	12
regulation of cellular biosynthetic process	12
regulation of biosynthetic process	11
regulation of macromolecule biosynthetic process	11
regulation of cellular macromolecule biosynthetic process	14
small molecule metabolic process	15
DNA binding	15
regulation of RNA biosynthetic process	12
transmembrane transporter activity	12
regulation of transcription, DNA-templated	11
regulation of nucleic acid-templated transcription	11
organelle part	10
intracellular organelle part	10
carbohydrate derivative binding	9
ion transport	8
purine nucleotide binding	8
ribonucleotide binding	7
nucleoside binding	7
purine ribonucleotide binding	7
purine ribonucleoside triphosphate binding	7
purine nucleoside binding	8
purine ribonucleoside binding	6
ribonucleoside binding	5
transmembrane transport	4
nucleus	4
cellular protein metabolic process	4
cytoplasmic part	3
cellular component organization or biogenesis	2
substrate-specific transporter activity	2
substrate-specific transmembrane transporter activity	2
transition metal ion binding	1
