# Supplementary material for: The microRNA repertoire of Tibetan naked carp Gymnocypris przewalskii: A case study in Schizothoracinae fish on the Tibetan Plateau
Source: PLoS One. 2017 Mar 30;12(3):e0174534. doi: 10.1371/journal.pone.0174534 (PMC5373569; doi:10.1371/journal.pone.0174534)
Supplement: S9 Table — (XLSX) [file pone.0174534.s009.xlsx]

## Sheet: Sheet1
S9 Table. GO annotation of novel miRNA targets.
Gene ontonogy (GO)	Number
ion binding	73
cellular nitrogen compound metabolic process	70
biosynthetic process	46
signal transduction	43
transport	40
membrane part	40
establishment of localization	38
drug transmembrane transporter activity	38
drug transport	37
active transmembrane transporter activity	36
drug transporter activity	35
substrate-specific transmembrane transporter activity	35
localization	34
substrate-specific transporter activity	32
lipid digestion	32
response to drug	31
endopeptidase inhibitor activity	31
endopeptidase regulator activity	30
inward rectifier potassium channel activity	30
ammonium transmembrane transporter activity	29
intestinal cholesterol absorption	29
intestinal absorption	29
ammonium transport	28
ion transport	28
sterol transport	24
cholesterol transport	24
peptidase inhibitor activity	22
peptidase regulator activity	23
iron ion binding	22
enzyme inhibitor activity	21
pyridoxal phosphate binding	20
ion transmembrane transporter activity	20
dynein complex	19
kidney epithelium development	18
calcium ion binding	18
oxidoreductase activity, acting on paired donors, with incorporation or reduction of molecular oxygen	19
renal system process	18
anion transmembrane transporter activity	18
tetrapyrrole binding	17
virion	17
monovalent inorganic cation transmembrane transporter activity	16
renal absorption	16
heme binding	15
endocrine system development	15
glandular epithelial cell differentiation	12
glandular epithelial cell development	12
type B pancreatic cell differentiation	11
pancreatic A cell differentiation	10
type B pancreatic cell development	9
negative regulation of epithelial cell differentiation	8
enteroendocrine cell differentiation	8
pancreatic epsilon cell differentiation	7
regulation of type B pancreatic cell development	6
negative regulation of type B pancreatic cell development	5
regulation of pancreatic A cell differentiation	5
negative regulation of pancreatic A cell differentiation	4
gated channel activity	3
sodium ion transmembrane transporter activity	2
digestive system process	1
